# Supplementary material for: Mutational landscape of canine B-cell lymphoma profiled at single nucleotide resolution by RNA-seq
Source: PLoS One. 2019 Apr 24;14(4):e0215154. doi: 10.1371/journal.pone.0215154 (PMC6481796; doi:10.1371/journal.pone.0215154)
Supplement: S1 Table — (XLSX) [file pone.0215154.s001.xlsx]

## Sheet: TableS1
HISTOTYPE	SAMPLE	BREED	AGE (years)	SEX (M/F)	WEIGHT (kg)	STAGE	SUBSTAGE	BONE MARROW INFILTRATION	BLOOD INFILTRATION %	LDH	PRE-STEROID TREATMENT	TREATMENT	TTP (days)	LSS (days)
DLBCL	DLBCL1	American Staffordshire Terrier	7	M	34	4	b	NO	0.9	increased	NO	IM	36	267
	DLBCL2	German shepherd	5	F	32	4	a	NO	0.9	normal	NO	CH	969	970
	DLBCL3	American Staffordshire Terrier	11	M	41	4	a	NO	0.9	normal	NO	IM	40	41
	DLBCL4	mixed breed	11	M	23	5	a	NO	1.4	normal	NO	IM	31	272
	DLBCL5	Border collie	7	F	21	4	a	NO	3.7	normal	NO	IM	206	334
	DLBCL6	Poodle	5	M	23	4	a	NO	3.4	increased	NO	IM	493	585
	DLBCL7	Rottweiler	5	M	42	5	a	YES	1.5	increased	NO	CH	1	36
	DLBCL8	Rottweiler	6	F	42	5	a	NO	3.1	normal	NO	CH	24	160
	DLBCL9	Weimaraner	5	F	32	5	a	NO	0.9	normal	YES	CH	160	178
	DLBCL10	Segugio italiano	5	M	18	5	b	YES	55.5	increased	YES	IM	251	375
	DLBCL11	Welsh Corgi	6	F	22	5	a	NO	0.9	increased	NO	IM	380	381
	DLBCL12	mixed breed	9	M	13	4	a	NO	0.9	normal	YES	CH	389	390
	DLBCL13	Beagle	5	F	20	4	b	NO	0.9	increased	NO	IM	414	415
	DLBCL14	Labrador	5	F	38	5	a	NO	8.2	increased	YES	IM	302	487
	DLBCL15	Boxer	6	M	31	5	a	YES	8.5	increased	NO	IM	227	444
	DLBCL16	Rottweiler	3	M	45	5	a	YES	34.3	normal	NO	IM	317	391
	DLBCL17	mixed breed	6	M	28	5	a	YES	1	normal	NO	IM	588	767
	DLBCL18	mixed breed	13	M	7	5	a	NO	1	normal	NO	CH	471	399
	DLBCL19	Golden retriever	10	M	33	5	a	NO	1.1	normal	NO	IM	604	605
	DLBCL20	Fox terrier	10	M	10	5	a	NO	3.1	normal	YES	IM	300	300
	DLBCL21	Rottweiler	7	M	48	5	b	YES	3	increased	NO	IM	201	280
	DLBCL22	German shepherd	4	M	40	5	a	NO	11.4	normal	YES	IM	203	465
	DLBCL23	Mountain dog	5	F	44	5	a	YES	2	increased	NO	IM	376	603
	DLBCL24	Cocker Spaniel	10	F	12	4	a	NO	0.9	increased	NO	IM	180	330
	DLBCL25	mixed breed	6	M	24	5	b	YES	1.9	increased	YES	IM	34	90
	DLBCL26	Boxer	10	F	31	5	a	NO	0.1	normal	NO	CH	86	174
	DLBCL27	German shepherd	10	M	50	4	a	NO	0.9	normal	NO	CH	1	15
	DLBCL28	mixed breed	12	M	9	4	a	NO	0.9	increased	YES	IM	35	56
	DLBCL29	mixed breed	12	F	9	5	a	NO	1.4	normal	NO	CH	40	65
	DLBCL30	Jack Russel	6	M	6	5	b	NO	0.9	normal	YES	CH	1	13
	DLBCL31	mixed breed	10	M	7	3	a	NO	0.9	normal	YES	IM	202	288
	DLBCL32	English Setter	15	M	22	4	b	NO	0.9	normal	YES	CH	113	176
	DLBCL33	Golden retriever	6	F	25	5	a	NO	0.5	increased	NO	IM	95	278
	DLBCL34	Yorkshire terrier	15	F	5	4	a	NO	0.9	increased	NO	IM	86	286
	DLBCL35	German shepherd	9	F	33	5	a	YES	10	increased	NO	CH	35	36
	DLBCL36	German shepherd	9	F	27	5	b	NO	1.2	normal	NO	IM	117	188
	DLBCL37	mixed breed	12	M	17	5	b	NO	0.9	normal	NO	CH	12	30
	DLBCL38	Great Dane	3	M	81	5	b	YES	51.9	increased	NO	CH	10	22
	DLBCL39	German shepherd	11	F	37	5	b	YES	5.3	increased	NO	IM	77	77
	DLBCL40	Basset hound	10	F	25	3	a	NO	0.6	increased	NO	CH	128	150
	DLBCL41	Bloodhound	4	M	46	5	b	YES	14.4	normal	NO	CH	40	58
	DLBCL42	Dobermann	9	F	37	4	a	NO	0.9	normal	NO	IM	59	80
	DLBCL43	mixed breed	13	F	16	4	b	NO	0.9	increased	NO	IM	1	55
	DLBCL44	German shepherd	10	F	39	5	a	NO	0.9	increased	NO	CH	26	106
	DLBCL45	French Bulldog	4	F	11	5	a	NO	2.2	increased	NO	IM	185	210
	DLBCL46	mixed breed	10	F	20	4	a	NO	0.9	increased	YES	IM	45	54
	DLBCL47	Golden retriever	7	M	33	5	b	YES	0.9	increased	YES	IM	60	63
	DLBCL48	Golden retriever	8	F	31	5	b	NO	3.9	increased	YES	CH	179	228
	DLBCL49	Mountain dog	3	M	36	5	b	YES	15	increased	NO	CH	20	46
	DLBCL50	Poodle	14	F	11	4	b	NO	0.2	normal	NO	CH	1	27
FL	FL1	Labrador retriever	11	F	32.4	4	a	0.9	0.9	normal	YES	IM	81	81
	FL2	Boxer	8	M	28.7	5	a	2.1	11.7	normal	NO	IM	209	359
	FL3	Dachshund	12	F	4.2	5	a	81.9	66.2	normal	NO	IM	1563	1564
	FL4	Pittbull	9	F	26.6	5	b	87.5	27	normal	NO	IM	168	296
	FL5	German sheperd	11	M	48.4	5	b	0.9	0.9	normal	NO	CH	16	17
	FL6	Cocker Spaniel	3	F	12.2	5	a	28.2	21.8	increased	NO	IM	914	928
	FL7	mixed breed	9	M	29.5	5	b	22.2	4.6	normal	NO	IM	67	87
MZL	MZL1	Beagle	5	M	18.5	5	a	3.2	1.6	normal	NO	IM	453	1753
	MZL2	mixed breed	4	M	14.1	5	b	3.7	1.3	increased	YES	IM	133	331
	MZL3	Australian shepherd	12	F	19.2	5	a	7.3	1.3	normal	NO	CH	300	337
	MZL4	mixed breed	9	M	36	4	a	0.9	0.9	normal	YES	IM	123	156
	MZL5	mixed breed	15	F	17.1	5	a	16.5	5.3	increased	NO	IM	142	142
Controls	CTRL1	Unknown	Unknown	Unknown	Unknown
	CTRL3	Unknown	Unknown	M	Unknown
	CTRL6	mixed breed	Unknown	Unknown	Unknown
	CTRL7	mixed breed	Unknown	F	Unknown
	CTRL8	mixed breed	Unknown	F	Unknown
	CTRL9	mixed breed	Unknown	M	Unknown
	CTRL10	Beagle	Unknown	M	Unknown
	CTRL11	mixed breed	Unknown	F	Unknown
	CTRL12	mixed breed	Unknown	F	Unknown
	CTRL13	mixed breed	Unknown	M	Unknown
	CTRL14	mixed breed	Unknown	M	Unknown
M=male, F= female,
CH=CHOP-based chemotherapy , IM=CHOP-based chemotherapy associated to immunotherapy
TTP=time to progression
LSS=lymphoma specific survival
