# Supplementary material for: Mutational landscape of canine B-cell lymphoma profiled at single nucleotide resolution by RNA-seq
Source: PLoS One. 2019 Apr 24;14(4):e0215154. doi: 10.1371/journal.pone.0215154 (PMC6481796; doi:10.1371/journal.pone.0215154)
Supplement: S2 Table — (XLSX) [file pone.0215154.s002.xlsx]

## Sheet: Table S2
	Raw sequences SRA accession N°
	Category	Reference	Number of samples	SRA Accession Numbers	Biosample Acc Num
	CTRL	Aresu et al. Haematologica 2018	11	SRP137798	SAMN08874668, SAMN08874669, SAMN08874670, SAMN08874671, SAMN08874672, SAMN08874673, SAMN08874674, SAMN08874675, SAMN08874676, SAMN08874677, SAMN08874678
	DLBCL	Aresu et al. Haematologica 2018	50		SAMN08874618, SAMN08874619, SAMN08874620, SAMN08874621, SAMN08874622, SAMN08874623, SAMN08874624, SAMN08874625, SAMN08874626, SAMN08874627, SAMN08874628, SAMN08874629, SAMN08874630, SAMN08874631, SAMN08874632, SAMN08874633, SAMN08874634, SAMN08874635, SAMN08874636, SAMN08874637, SAMN08874638, SAMN08874639, SAMN08874640, SAMN08874641, SAMN08874642, SAMN08874643, SAMN08874644, SAMN08874645, SAMN088…
	FL	Present study	7	SRP140599	SAMN08940008, SAMN08940009, SAMN08940010, SAMN08940011, SAMN08940012, SAMN08940013, SAMN08940014
	MZL	Present study	5		SAMN08940015, SAMN08940016, SAMN08940017, SAMN08940018, SAMN08940019
