# Supplementary material for: Mutational landscape of canine B-cell lymphoma profiled at single nucleotide resolution by RNA-seq
Source: PLoS One. 2019 Apr 24;14(4):e0215154. doi: 10.1371/journal.pone.0215154 (PMC6481796; doi:10.1371/journal.pone.0215154)
Supplement: S3 Table — contains two worksheets organized as follow: S3.1 Significantly associated SNVs on BCL versus controls; S3.2 Significantly associated SNVs on DLBCL versus controls. Columns A-C: Dog variant ID and its position on CanFam3.1 genome. Column D: Minor allele. Column E: Major allele. Column F: allele frequency. Column G: beta estimates. Column H: standard errors for beta. Column I: remle estimates for lambda. Columns J, K: nominal p-value from Wald test and BH adjusted p-value. Columns L, M: Dog ENSEMBL gene ID and gene symbol, Column N: ANNOVAR and VEP variant annotation, Column O: dbSNP variant ID. (XLSX) [file pone.0215154.s003.xlsx]

## Sheet: S3.1 BCL_significant_variants
Variant ID	Chr	Position (bp)	Minor Allele	Major Allele	Allele Frequency	beta	se	l_remle	P	BH p-adjusted	Ensembl_ID	Gene Symbol	Distribution & Consequence	dbSNP
1:80404141	1	80404141	C	T	0.134	-0.5	0.0264798	1e-05	2.15262e-29	2.443e-25	ENSCAFG00000001570	PSAT1	exonic_missense	rs21885466
20:2611772	20	2611772	T	C	0.062	-0.964313	0.0742448	0.236205	1.95134e-20	1.10729e-16	ENSCAFG00000004148	RPN1	exonic_synonymous	-
1:48177931	1	48177931	T	G	0.116	-0.443227	0.0426455	3.32248	6.64165e-16	2.51253e-12	ENSCAFG00000000661	EZR	exonic_missense	rs852079147
5:15338482	5	15338482	G	A	0.123	-0.428819	0.0653028	100000	7.24529e-09	2.05567e-05	ENSCAFG00000012766	UBE4A	UTR3	-
36:16161838	36	16161838	A	G	0.096	-0.43161	0.0668215	2.74074	1.13387e-08	2.57365e-05	ENSCAFG00000012696	DYNC1I2	exonic_missense	-
19:38568532	19	38568532	G	A	0.235	-0.23202	0.0373245	7.82266	3.09974e-08	5.86316e-05	ENSCAFG00000005113	UBXN4	downstream	rs852830124
5:16397771	5	16397771	C	T	0.111	-0.40109	0.0708609	100000	2.98066e-07	0.00048325	ENSCAFG00000013202	SIDT2	UTR3	-
17:60395680	17	60395680	A	G	0.135	-0.382464	0.0684419	100000	3.97811e-07	0.000564344	ENSCAFG00000012661	RFX5	exonic_missense	-
3:91554426	3	91554426	A	G	0.188	-0.233379	0.0438325	100000	1.13161e-06	0.00142696	ENSCAFG00000016708	DGKQ	downstream	rs23604088
27:5700711	27	5700711	T	C	0.076	-0.349236	0.0669147	100000	1.70812e-06	0.00193855	ENSCAFG00000025422	DDX23	exonic_synonymous	rs850551915
18:32738329	18	32738329	A	G	0.082	-0.449981	0.0888788	100000	3.13011e-06	0.00322942	ENSCAFG00000006889	CD44	UTR3	-
1:101787325	1	101787325	A	G	0.103	-0.385891	0.0781962	100000	5.1109e-06	0.00483363	ENSCAFG00000002481	ZNF787	exonic_synonymous	-
2:85394221	2	85394221	A	G	0.068	-0.46189	0.0956635	100000	7.6594e-06	0.00668666	ENSCAFG00000016797	PGD	exonic_synonymous	rs851511142
5:41153273	5	41153273	T	C	0.228	-0.228585	0.0478871	100000	9.418e-06	0.00760549	ENSCAFG00000018248	PRPSAP2	exonic_synonymous	rs852188741
9:52818325	9	52818325	T	A	0.1	-0.390006	0.082002	100000	1.00522e-05	0.00760549	ENSCAFG00000029121	FAM78A	UTR3	-
10:1684622	10	1684622	A	G	0.076	-0.536178	0.114732	100000	1.3693e-05	0.00920204	ENSCAFG00000023380	DTX3	exonic_missense	rs852810815
17:51370503	17	51370503	C	T	0.293	-0.189314	0.0405249	100000	1.3784e-05	0.00920204	ENSCAFG00000034193	NA	ncRNA_exonic	rs9046856
1:117265451	1	117265451	T	C	0.103	-0.341242	0.0737835	100000	1.63902e-05	0.00992862	ENSCAFG00000007036	CD22	exonic_synonymous	rs850672572
1:107050052	1	107050052	T	C	0.106	-0.340333	0.0737818	100000	1.71476e-05	0.00992862	ENSCAFG00000003659	PIH1D1	exonic_missense	rs850934586
10:21552173	10	21552173	A	G	0.094	-0.33302	0.0723946	100000	1.79674e-05	0.00992862	ENSCAFG00000000887	SAMM50	downstream	-
12:317011	12	317011	G	T	0.098	-0.318769	0.0693874	100000	1.83718e-05	0.00992862	ENSCAFG00000000386	ARG1	intergenic	rs851742327
34:3924437	34	3924437	T	C	0.137	-0.26258	0.0579135	100000	2.29166e-05	0.0118219	ENSCAFG00000010047	37288	exonic_synonymous	rs850576530
1:49042625	1	49042625	C	T	0.194	-0.213372	0.0476458	100000	2.80968e-05	0.0135176	ENSCAFG00000031434	MRPL18	exonic_synonymous	rs853000527
15:813874	15	813874	A	G	0.257	-0.17368	0.0388236	100000	2.8586e-05	0.0135176	ENSCAFG00000002553	PPCS	UTR3	rs853178067
10:67670185	10	67670185	T	C	0.243	-0.187611	0.0427353	100000	3.87061e-05	0.017571	ENSCAFG00000003268	ARHGAP25	exonic_synonymous	rs22063346
2:74126350	2	74126350	A	G	0.09	-0.371995	0.0858704	100000	4.77013e-05	0.0201955	ENSCAFG00000012753	MTFR1L	exonic_synonymous	rs852105619
6:54404073	6	54404073	T	C	0.089	-0.257803	0.0595382	100000	4.80464e-05	0.0201955	ENSCAFG00000020104	CNN3	exonic_synonymous	rs850557518
5:16786925	5	16786925	G	A	0.137	-0.245612	0.0568985	100000	5.0405e-05	0.0204302	ENSCAFG00000031562	ZPR1	exonic_missense	rs852080276
5:30527773	5	30527773	A	G	0.125	-0.252427	0.0604589	100000	8.33338e-05	0.0324749	ENSCAFG00000015266	MYBBP1A	UTR3	rs851867862
33:29752219	33	29752219	G	C	0.1	-0.260492	0.0625167	100000	8.58442e-05	0.0324749	ENSCAFG00000013050	NA	exonic_missense	rs853000344
17:51369607	17	51369607	A	G	0.308	-0.169607	0.0414663	100000	0.000112234	0.0410884	ENSCAFG00000034193	NA	ncRNA_exonic	rs22580479
8:68786674	8	68786674	C	T	0.192	-0.190793	0.0471554	100000	0.000130859	0.0464099	ENSCAFG00000017915	WDR25	exonic_synonymous	rs851727768
10:21537938	10	21537938	T	C	0.125	-0.266931	0.0666973	100000	0.000152303	0.0486484	ENSCAFG00000000876	PARVG	exonic_synonymous	rs850852132
5:46521658	5	46521658	A	G	0.107	-0.20902	0.0522435	100000	0.000152965	0.0486484	ENSCAFG00000018670	PGM1	exonic_synonymous	rs850953911
1:35346073	1	35346073	T	C	0.097	-0.210806	0.0527341	100000	0.000154739	0.0486484	ENSCAFG00000000312	PHACTR2	intergenic	rs21880175
10:20814575	10	20814575	T	C	0.062	-0.368129	0.0922119	100000	0.0001576	0.0486484	ENSCAFG00000000850	KIAA0930	exonic_synonymous	-
1:75510412	1	75510412	C	G	0.253	-0.163338	0.0409769	100000	0.000160947	0.0486484	ENSCAFG00000001399	NA	UTR3	rs850982515
4:39378160	4	39378160	C	G	0.181	-0.226508	0.0568742	100000	0.00016289	0.0486484	ENSCAFG00000040336	NA	ncRNA_intronic	-

## Sheet: S3.2 DLBCL_significant_variants
Variant ID	Chr	Position (bp)	Minor Allele	Major Allele	Allele Frequency	beta	se	l_remle	P	BH p-adjusted	Ensembl_ID	Gene Symbol	Distribution & Consequence	dbSNP
1:80404141	1	80404141	C	T	0.161	-0.5	0.0286464	1e-05	5.64613e-25	6.34286e-21	ENSCAFG00000001570	PSAT1	exonic_missense	rs21885466
1:48177931	1	48177931	T	G	0.139	-0.435483	0.0473228	3.66312	5.26306e-13	2.95626e-09	ENSCAFG00000000661	EZR	exonic_missense	rs852079147
19:38568532	19	38568532	G	A	0.237	-0.287734	0.0396947	3.33421	1.02573e-09	3.84101e-06	ENSCAFG00000005113	UBXN4	downstream	rs852830124
20:2611772	20	2611772	T	C	0.074	-0.841193	0.130303	100000	2.24146e-08	6.29514e-05	ENSCAFG00000004148	RPN1	exonic_synonymous	-
5:15338482	5	15338482	G	A	0.148	-0.430238	0.0710412	100000	1.04318e-07	0.000234382	ENSCAFG00000012766	UBE4A	UTR3	-
36:16161838	36	16161838	A	G	0.115	-0.398047	0.0736057	4.89392	1.21193e-06	0.00226914	ENSCAFG00000012696	DYNC1I2	exonic_missense	-
9:4719059	9	4719059	T	G	0.233	-0.256174	0.049277	100000	2.63192e-06	0.00422386	ENSCAFG00000025460	TRIM65	UTR3	rs22689474
5:16397771	5	16397771	C	T	0.133	-0.39597	0.0767986	100000	3.07982e-06	0.00432483	ENSCAFG00000013202	SIDT2	UTR3	-
17:60395680	17	60395680	A	G	0.16	-0.379056	0.074714	100000	4.1682e-06	0.00484017	ENSCAFG00000012661	RFX5	exonic_missense	-
3:91554426	3	91554426	A	G	0.212	-0.251034	0.0495687	100000	4.3085e-06	0.00484017	ENSCAFG00000016708	DGKQ	downstream	rs23604088
1:112498858	1	112498858	G	A	0.151	-0.293485	0.0585275	100000	5.16868e-06	0.00527864	ENSCAFG00000023933	NA	intergenic	rs22013497
17:51370503	17	51370503	C	T	0.31	-0.216851	0.0440762	100000	7.28617e-06	0.00638759	ENSCAFG00000034193	NA	ncRNA_exonic	rs9046856
11:8790582	11	8790582	G	A	0.102	-0.454057	0.0923643	100000	7.39173e-06	0.00638759	ENSCAFG00000000158	HSD17B4	exonic_synonymous	rs852729082
10:62145302	10	62145302	A	G	0.186	-0.295537	0.061822	100000	1.2039e-05	0.00915104	ENSCAFG00000003094	B3GNT2	exonic_synonymous	rs22091695
1:117265451	1	117265451	T	C	0.115	-0.397147	0.0831493	100000	1.22188e-05	0.00915104	ENSCAFG00000007036	CD22	exonic_synonymous	rs850672572
9:4718304	9	4718304	T	C	0.264	-0.231828	0.0489851	100000	1.42839e-05	0.00957525	ENSCAFG00000025460	TRIM65	exonic_synonymous	rs851457622
27:5700711	27	5700711	T	C	0.092	-0.341538	0.0722281	100000	1.44899e-05	0.00957525	ENSCAFG00000025422	DDX23	exonic_synonymous	rs850551915
1:107050052	1	107050052	T	C	0.119	-0.38872	0.083139	100000	1.75022e-05	0.0109233	ENSCAFG00000003659	PIH1D1	exonic_missense	rs850934586
8:68786674	8	68786674	C	T	0.19	-0.246146	0.0528207	100000	1.84934e-05	0.0109345	ENSCAFG00000017915	WDR25	exonic_synonymous	rs851727768
18:32738329	18	32738329	A	G	0.098	-0.446806	0.0966892	100000	2.12299e-05	0.0114037	ENSCAFG00000006889	CD44	UTR3	-
1:49042625	1	49042625	C	T	0.208	-0.244179	0.0528538	100000	2.13172e-05	0.0114037	ENSCAFG00000031434	MRPL18	exonic_synonymous	rs853000527
10:62145722	10	62145722	T	C	0.235	-0.210418	0.0462922	49.1083	2.77141e-05	0.0139711	ENSCAFG00000003094	B3GNT2	exonic_synonymous	rs22070867
24:39411815	24	39411815	A	G	0.059	-0.417537	0.0920409	100000	2.86037e-05	0.0139711	ENSCAFG00000011808	TSHZ2	intergenic	-
5:30527773	5	30527773	A	G	0.125	-0.318288	0.0706299	100000	3.17762e-05	0.0148739	ENSCAFG00000015266	MYBBP1A	UTR3	rs851867862
1:101787325	1	101787325	A	G	0.123	-0.382015	0.0858085	100000	3.84323e-05	0.0171526	ENSCAFG00000002481	ZNF787	exonic_synonymous	-
2:85394221	2	85394221	A	G	0.082	-0.45941	0.103413	100000	3.97194e-05	0.0171526	ENSCAFG00000016797	PGD	exonic_synonymous	rs851511142
15:813874	15	813874	A	G	0.293	-0.18931	0.0427164	100000	4.1225e-05	0.0171526	ENSCAFG00000002553	PPCS	UTR3	rs853178067
5:41153273	5	41153273	T	C	0.268	-0.241907	0.0547744	100000	4.34841e-05	0.0174464	ENSCAFG00000018248	PRPSAP2	exonic_synonymous	rs852188741
10:67670185	10	67670185	T	C	0.275	-0.228187	0.0519026	100000	4.66034e-05	0.0180532	ENSCAFG00000003268	ARHGAP25	exonic_synonymous	rs22063346
12:317011	12	317011	G	T	0.109	-0.334789	0.0782359	100000	6.97839e-05	0.0261317	ENSCAFG00000000386	ARG1	intergenic	rs851742327
1:113156242	1	113156242	A	G	0.088	-0.286798	0.0671926	100000	7.24443e-05	0.0262529	ENSCAFG00000005141	SHKBP1	exonic_missense	rs21906161
9:52818325	9	52818325	T	A	0.121	-0.385389	0.0905257	100000	7.52367e-05	0.0264128	ENSCAFG00000029121	FAM78A	UTR3	-
1:59120307	1	59120307	G	C	0.074	-0.531684	0.126767	100000	9.32513e-05	0.0312945	ENSCAFG00000000945	MAN1A1	exonic_missense	rs852938251
10:1684622	10	1684622	A	G	0.093	-0.531544	0.126872	100000	9.47135e-05	0.0312945	ENSCAFG00000023380	DTX3	exonic_missense	rs852810815
17:54476262	17	54476262	G	C	0.107	-0.30094	0.0726303	100000	0.000110719	0.0355375	ENSCAFG00000009845	TTF2	exonic_missense	rs852666862
34:3924437	34	3924437	T	C	0.164	-0.260374	0.0630297	100000	0.000115475	0.0360347	ENSCAFG00000010047	37288	exonic_synonymous	rs850576530
17:51369607	17	51369607	A	G	0.328	-0.186872	0.0460233	100000	0.000146355	0.0444364	ENSCAFG00000034193	NA	ncRNA_exonic	rs22580479
17:51376168	17	51376168	G	T	0.34	-0.172143	0.0426591	100000	0.000159131	0.0470441	ENSCAFG00000030475	NAGK	exonic_missense	rs22580454
