# Supplementary material for: Mutational landscape of canine B-cell lymphoma profiled at single nucleotide resolution by RNA-seq
Source: PLoS One. 2019 Apr 24;14(4):e0215154. doi: 10.1371/journal.pone.0215154 (PMC6481796; doi:10.1371/journal.pone.0215154)
Supplement: S4 Table — Dogs treated with chemotherapy-only and chemotherapy and immunotherapy were tested separately. (XLSX) [file pone.0215154.s004.xlsx]

## Sheet: Table S4
	1. Median TTP and LSS for clusters obtained by unsupervised clustering using ALL (n 2,525) novel SNVs on chemoterapy-only (CH) treatment group
	Clusters	median TTP (days)	median LSS (days)	log-rank test p-value = 0.48 (TTP) / 0.71 (LSS)
	DLBCL_1	24	58
	DLBCL_2	63	120
	DLBCL_3	35	106
	2. Median TTP and LSS for clusters obtained by unsupervised clustering using ALL (n 2,525) novel SNVs on chemoterapy+immunotherapy (CH+IM) treatment group
	Clusters	median TTP (days)	median LSS (days)	log-rank test p-value = 0.91(TTP) / 0.20 (LSS)
	DLBCL_1	204	332
	DLBCL_2	202	278
	DLBCL_3	160	188
	3. Median TTP and LSS for clusters obtained by unsupervised clustering using only SIGNIFICANT (n 69) novel SNVs on CH treatment group
	Clusters	median TTP (days)	median LSS (days)	log-rank test p-value = 0.77 (TTP) / 0.96 (LSS)
	S_DLBCL_1	81.5	128
	S_DLBCL_2	16	38
	S_DLBCL_3	40	112
	4. Median TTP and LSS for clusters obtained by unsupervised clustering using only SIGNIFICANT (n 69) novel SNVs CH+IM treatment group
	Clusters	median TTP (days)	median LSS (days)	log-rank test p-value = 0.92 (TTP) / 0.90 (LSS)
	S_DLBCL_1	203	315
	S_DLBCL_2	202	278
	S_DLBCL_3	201	286
	TTP = time to progression (days)
	LSS = lymphoma specific survival (days)
