# Supplementary material for: Mutational landscape of canine B-cell lymphoma profiled at single nucleotide resolution by RNA-seq
Source: PLoS One. 2019 Apr 24;14(4):e0215154. doi: 10.1371/journal.pone.0215154 (PMC6481796; doi:10.1371/journal.pone.0215154)
Supplement: S5 Table — Columns A, B: GO/KEGG terms ID and description. Column C, D: Number and percentage of overlapping genes. Column E: BH-adjusted (FDR) p-value. Column F: List of SAGs belonging to each GO/KEGG term. (XLSX) [file pone.0215154.s005.xlsx]

## Sheet: Table S5
GO ID	GO Term	Genes in Pathway	% Associated Genes	Term adj-pVal (FDR)	Associated Genes Found
GO:0043123	positive regulation of I-kappaB kinase/NF-kappaB signaling	4	7.14286	0.00624442	[BIRC2, MTDH, NOD1, RIPK1]
GO:0005902	microvillus	3	12.5	0.00754924	[ATP6V1B2, CD44, FSCN1]
GO:0043281	regulation of cysteine-type endopeptidase activity involved in apoptotic process	4	6.45161	0.00755261	[ACER2, BIRC2, CD44, NOD1]
GO:0031252	cell leading edge	5	4.7619	0.00761215	[AKT2, ATP6V1B2, CAPZB, CD44, FSCN1]
GO:1902743	regulation of lamellipodium organization	3	17.6471	0.00800493	[CAPZB, CD44, FSCN1]
GO:0008287	protein serine/threonine phosphatase complex	3	13.6364	0.00874166	[PPP1R15B, PPP2R5C, PPP3CA]
GO:0051091	positive regulation of DNA-binding transcription factor activity	4	4.65116	0.0179935	[MTDH, NOD1, PPP3CA, RIPK1]
GO:0001726	ruffle	3	5.88235	0.0213172	[AKT2, ATP6V1B2, FSCN1]
GO:0030027	lamellipodium	3	5.88235	0.0213172	[CAPZB, CD44, FSCN1]
GO:0032874	positive regulation of stress-activated MAPK cascade	3	5.55556	0.0223659	[NOD1, RELL1, RIPK1]
KEGG ID	Description	Genes in Pathway	% Associated Genes	Term adj-pVal (FDR)	Associated Genes Found
KEGG:04120	Ubiquitin mediated proteolysis	5	5.74713	0.00586176	[BIRC2, CUL7, ENSCAFG00000005078, UBE2G2, UBE4A]
KEGG:04210	Apoptosis	4	7.14286	0.00624442	[AKT2, BIRC2, PPP3CA, RIPK1]
KEGG:04668	TNF signaling pathway	3	4.34783	0.0353777	[AKT2, BIRC2, RIPK1]
KEGG:04722	Neurotrophin signaling pathway	3	4.47761	0.0357924	[AKT2, PRDM4, SH2B3]
KEGG:04728	Dopaminergic synapse	3	4.47761	0.0357924	[AKT2, PPP2R5C, PPP3CA]
KEGG:04071	Sphingolipid signaling pathway	3	4.10959	0.0376805	[ACER2, AKT2, PPP2R5C]
