# Supplementary material for: Mutational landscape of canine B-cell lymphoma profiled at single nucleotide resolution by RNA-seq
Source: PLoS One. 2019 Apr 24;14(4):e0215154. doi: 10.1371/journal.pone.0215154 (PMC6481796; doi:10.1371/journal.pone.0215154)
Supplement: S6 Table — Columns A, B: GO/KEGG terms ID and description. Column C, D: Number and percentage of genes in pathways that are either significantly mutated or differentially expressed. Column E: BH-adjusted (FDR) p-value. Column F, E: List and percentage of SAGs belonging to each GO/KEGG term. Column H, I: List and percentage of DEGs belonging to each GO/KEGG term. (XLSX) [file pone.0215154.s006.xlsx]

## Sheet: Table S6
Term ID	Description	Genes in Pathway	% Associated Genes	P-adjusted (BH)	SAGs	% Associated SAGs	DEGs	% Associated DEGs
GO:0007165	signal transduction	374	26.7717	1.72575e-06	[ACSL1, ACVRL1, AHCYL1, AKAP1, AKT2, AKT3, ARFGAP1, ARHGAP11A, ARHGAP23, ARHGEF12, ARRDC3, BANK1, BHLHE40, BIRC2, BTLA, CAB39, CAMKK2, CARD11, CASP2, CASP3, CASP8, CAV2, CCL2, CCNY, CCR5, CCR6, CCR7, CD180, CD44, CD80, CDC42BPB, CDC42SE1, CHERP, COL1A1, CRLF3, CRY2, CSF2RB, CSNK1E, CSNK1G2, CSNK1G3, CXCL13, CYP1B1, DAG1, DEDD2, DENND1A, DERL1, DLL1, DNAJC10, DNM1L, DOCK10, EGF, EZR, FBXW7, GEN1, …	49.1097	[ACVR1B, ADGRE2, ADORA2B, ANGPTL1, ANKRD1, ANKRD6, APOD, ASB2, ASPM, ATRNL1, AXIN2, BANK1, BCAR3, BCL6, BLNK, BMP4, BMX, CALCA, CASR, CBLC, CCDC3, CCL19, CCL22, CCL23, CCL24, CCR9, CD28, CD36, CD3E, CD40LG, CD80, CD8A, CELSR2, CHI3L1, CHRDL1, CISH, CLCF1, COX-2, CSF3R, CTH, CXCR2, CYR61, D3GGD1, DAPK1, DCN, DGKD, DLX1, DOCK3, DTHD1, EFEMP1, EFNA3, EIF2AK2, EMR4, ENTPD2, EPHB3, EPOR, ESM1, FGF13, …	51.7787
GO:0010033	response to organic substance	220	28.9093	5.84714e-06	[AANAT, ACER2, ACSL1, ACVRL1, AHCYL1, AKT2, ATP1A1, BIRC2, CAPN2, CASP3, CASP8, CAV2, CCL2, CCR5, CCR6, CCR7, CD180, CD44, CD80, CDH1, COL1A1, CRY2, CSF2RB, CTSB, CXCL13, CYP1B1, DERL1, DLL1, DNAJC10, DPYSL3, EDEM3, EEF1A1, EIF4A2, EPRS, EZR, FOXRED2, GLG1, GRB2, HERPUD1, HIPK1, HSPA13, HSPA9, HSPB1, IDH1, INPP5K, INPPL1, IQGAP1, IRAK4, IRF8, ITPR2, KAT5, KIF5B, KMT2D, KYNU, LAPTM5, LEMD2, LOC479…	53.4578	[ACVR1B, AICDA, ANKRD1, AQP3, ASIC1, BMP4, CCDC3, CCL19, CCL22, CCL23, CCL24, CCR9, CD36, CD80, CD96, CFTR, CHI3L1, CHRDL1, CISH, CSF3R, CTH, CXCR2, CYP1A1, CYP7A1, CYR61, DAPK1, DCN, DGKD, DLX1, EFHC2, EIF2AK2, EPOR, FGFR2, FHL2, FOS, FOXRED2, FYN, FZD5, GATA1, GATA3, GBP5, GFI1, GGT1, GLDC, GLRB, GPC3, GPD1, GRIN2B, HGF, HPN, IDO1, IFIT1, IL-17A, IL12B, IL12RB2, IL13RA2, IL1B, IL1R2, IL1RN, IL2…	48.0214
GO:0044459	plasma membrane part	178	29.916	7.60392e-06	[ABCC6, ACTN1, ACVRL1, ADD3, AKT2, ATP1A1, BIRC2, BTLA, C7, CARD11, CASP8, CAV2, CCR5, CCR6, CCR7, CD160, CD44, CD80, CDH1, CLDND1, CORO1C, DAG1, DLA-DMA, DLA-DOB, DLL1, EEF1A1, EZR, FSCN1, GNA12, GNAS, GNB1, GRB2, INPP5K, IQGAP1, ITGA5, KCNK6, LPAR1, LYN, MYO1C, NCF1, NCSTN, NOD1, NOD2, OCLN, OSMR, PDCD6IP, PDGFRA, PECAM1, PLEK, PLEKHA1, PPP3CA, PSEN1, PTK2B, PTPN7, PTPRA, RAB13, RIPK1, SACM1L, …	38.5579	[ABCC1, ABCC6, ABCC8, ACVR1B, ADGRE2, ANPEP, AQP3, AQP6, ASIC1, ATP6V0A4, BMX, BSND, C7, CA4, CASR, CCR9, CD152, CD160, CD28, CD36, CD3E, CD40LG, CD80, CD8A, CDH22, CFTR, CLDN3, CPO, CPT1C, CSF3R, CXADR, CXCR2, DNM1, EMR4, EPHB3, ESYT3, FGF13, FGFR2, FGG, FLT3LG, FYN, FZD5, FZD9, GJB2, GLAST, GLRB, GPC3, GPC4, GPR174, GRIN2B, HPN, ICAM5, ICOS, IL-17A, IL12RB2, IL13RA2, IL23R, IL2RB, INSRR, ITGA7,…	63.7044
GO:0007166	cell surface receptor signaling pathway	203	28.8352	9.27564e-06	[ACSL1, ACVRL1, AKT2, BHLHE40, BTLA, CASP2, CASP3, CASP8, CAV2, CCL2, CCNY, CCR5, CCR6, CCR7, CD180, CD44, CD80, COL1A1, CSF2RB, CSNK1E, CSNK1G2, CSNK1G3, CXCL13, DEDD2, DLL1, EGF, EZR, FBXW7, GIGYF2, GLG1, GRB2, HIPK1, HSPB1, INPP5K, IQGAP1, IRAK4, ITGA5, JADE2, LEMD2, LOC479668, LYN, MAPK1, MCL1, MMP14, MTDH, MYO1C, MYO1E, NCEH1, NCF1, NMI, OSMR, PAK1, PAK2, PDGFRA, PIAS4, PIK3R1, PLCG2, PLEK, …	45.2367	[ACVR1B, ADGRE2, ADORA2B, ANGPTL1, ANKRD6, APOD, ASPM, AXIN2, BCL6, BLNK, BMP4, BMX, CBLC, CCDC3, CCL19, CCL22, CCL23, CCL24, CCR9, CD28, CD36, CD3E, CD80, CD8A, CELSR2, CHRDL1, CISH, CLCF1, CSF3R, CXCR2, CYR61, D3GGD1, DAPK1, DCN, DLX1, EFEMP1, EFNA3, EMR4, EPHB3, EPOR, ESM1, FGFR2, FGG, FOS, FOXP3, FYN, FZD5, FZD9, GATA1, GATA3, GCSAM, GFI1, GLI1, GLRB, GPC3, GRIN2B, HGF, IL12B, IL12RB2, IL13RA…	55.5625
GO:0046649	lymphocyte activation	76	36.5385	1.04969e-05	[ATG5, BANK1, CARD11, CASP3, CCR6, CCR7, CD180, CD1C, CD80, CTPS1, DCLRE1C, DLL1, FAM49B, IKZF1, LYN, MMP14, NCSTN, NLRC3, NOD2, PIK3R1, PLCG2, PSEN1, PTGER4, PTK2B, RAB27A, SDC4, TESPA1, THOC1, ZBTB7B, ZFP36L2]	39.1239	[AICDA, BANK1, BCL11B, BCL6, BMP4, CCL19, CCR9, CD152, CD1C, CD28, CD3E, CD40LG, CD80, CD8A, CLCF1, CLEC4G, FLT3LG, FOXJ1, FOXP3, FUT7, FYN, FZD5, FZD9, GATA3, HSPD1, ICOS, IDO1, IL12B, IL1B, IL2, IL21, ITK, KLRK1, LCK, LEF1, LEPR, LGALS3, LOC100687054, MS4A1, PRDM1, PRKCQ, PSMB11, SLC11A1, TBX21, THEMIS, TLR9, TNFSF14, TOX, VTCN1]	63.9024
GO:0098552	side of membrane	61	39.3548	1.13968e-05	[BIRC2, CAV2, CCR5, CCR6, CCR7, CD80, CDH1, DAG1, EZR, GNA12, GNAS, GNB1, IQGAP1, ITGA5, LYN, OSMR, PDGFRA, PECAM1, PPP3CA, PTK2B, PTPN1, PTPN7, SNX5, TGFBR3]	39.1892	[ANPEP, CA4, CCR9, CD28, CD36, CD3E, CD40LG, CD80, CD8A, CSF3R, CXCR2, ESYT3, FGG, FLT3LG, FYN, GPC4, ICOS, IL-17A, IL12RB2, IL13RA2, IL23R, IL2RB, KLRK1, LCK, LDLRAP1, LEPR, LOC100687054, MATK, MS4A1, MS4A2, NPTX2, PDCD1, RGS1, SDC1, SLC2A4, STAC, TIAM1, VTCN1]	62.0496
GO:0005886	plasma membrane	284	26.8939	1.8994e-05	[ABCC6, ACTL6A, ACTN1, ACVRL1, ADD3, AKAP11, AKT2, ARRDC3, ATP1A1, ATP6V1B2, ATXN10, BIRC2, BSG, BTLA, C7, CAPN2, CARD11, CASP8, CAV2, CCNY, CCR5, CCR6, CCR7, CD160, CD1B, CD1C, CD44, CD80, CDC42SE1, CDH1, CLDND1, COG3, CORO1C, CRLF3, CSNK1G2, CSNK1G3, DAG1, DAPP1, DLA-DMA, DLA-DOB, DLL1, DPYSL2, EEF1A1, EFR3A, EGF, EPB41, EPRS, EZR, FAM126A, FAM129A, FSCN1, GLO1, GNA12, GNAS, GNB1, GRB2, GSK3B, …	46.2514	[ABCC1, ABCC6, ABCC8, ACVR1B, ADGRE2, ADORA2B, ALDH3A1, ANPEP, AQP3, AQP6, ASIC1, ATP6V0A4, BLNK, BMX, BSND, C7, CA4, CASR, CBLC, CCR9, CD152, CD160, CD1A6, CD1A8, CD1C, CD28, CD36, CD3E, CD40LG, CD80, CD8A, CDH22, CELSR2, CFTR, CISH, CLDN3, CLEC4G, CLEC5A, CLIC6, CPO, CPT1C, CSF3R, CXADR, CXCR2, DAPK1, DGKD, DNM1, DSG2, EFNA3, EMR4, ENPP6, ENTPD2, EPHB3, ESYT3, FBP2, FGF13, FGFR2, FGG, FLT3LG, F…	56.0623
GO:0048584	positive regulation of response to stimulus	178	29.1803	1.93973e-05	[ACVRL1, AKT3, BANK1, BIRC2, C7, CARD11, CASP2, CASP8, CAV2, CCL2, CCR6, CCR7, CD180, CD1B, CD1C, CD44, CHERP, COL1A1, CRLF3, CSNK1E, CSNK1G2, CSNK1G3, CXCL13, CYP1B1, DEDD2, DLL1, DNM1L, EGF, ETS1, EZR, FAM49B, FBXW7, GNAS, GRB2, HERPUD1, HK1, HPSE, HSPB1, IRAK4, KMT2D, LPAR1, LYN, MAP3K7, MAPK1, MCL1, MGAT5, MTDH, MYO1C, NCF1, NOD1, NOD2, PAK1, PAK2, PDE8A, PDGFRA, PECAM1, PIAS4, PIK3R1, PLCG2,…	49.2793	[A2M, ACOX2, ACVR1B, ADORA2B, ANKRD1, ANKRD6, ASPM, BANK1, BLNK, BMP4, BMX, C7, CCL19, CCL22, CCL23, CCL24, CD1A6, CD1A8, CD1C, CD28, CD36, CD3E, CD40LG, CFTR, CHI3L1, CLCF1, COCH, COX-2, CTH, CYR61, DCN, EIF2AK2, EPHB3, ESM1, FGFR2, FGG, FOXM1, FOXP3, FYN, FZD5, FZD9, GADD45G, GATA3, GBP5, GCSAM, GFI1, GLI1, GPC3, GPR174, GRB7, HGF, IDO1, IL-17A, IL12B, IL1B, IL1RN, IL2, IL21, IL23R, INSRR, ITK,…	52.0792
GO:0071310	cellular response to organic substance	187	28.9474	2.00448e-05	[AANAT, ACSL1, ACVRL1, AHCYL1, AKT2, ATP1A1, BIRC2, CAPN2, CASP3, CAV2, CCL2, CCR5, CCR6, CCR7, CD180, CD44, CD80, CDH1, COL1A1, CRY2, CSF2RB, CTSB, CXCL13, CYP1B1, DERL1, DLL1, DPYSL3, EEF1A1, EIF4A2, EPRS, EZR, GLG1, GRB2, HERPUD1, HIPK1, HSPA13, HSPA9, HSPB1, INPP5K, IQGAP1, IRAK4, IRF8, ITPR2, KAT5, KIF5B, KMT2D, LAPTM5, LEMD2, LYN, MAPK1, MTDH, MYO1C, NCL, NMI, NOD1, NOD2, NR1D2, OSBPL7, OSM…	54.4899	[ACVR1B, AICDA, ANKRD1, BMP4, CCDC3, CCL19, CCL22, CCL23, CCL24, CCR9, CD36, CD80, CFTR, CHI3L1, CHRDL1, CISH, CSF3R, CTH, CXCR2, CYP1A1, CYP7A1, CYR61, DAPK1, DCN, DLX1, EFHC2, EIF2AK2, EPOR, FGFR2, FOS, FYN, GATA1, GATA3, GBP5, GFI1, GLDC, GPC3, GPD1, HGF, IFIT1, IL-17A, IL12B, IL12RB2, IL13RA2, IL1B, IL1R2, IL1RN, IL21R, IL23R, IL2RB, IL4R, INSRR, KANK1, KLB, KLRK1, LDLRAP1, LEF1, LEPR, LOC100…	45.9425
GO:0071944	cell periphery	290	26.6544	3.01731e-05	[ABCC6, ACTL6A, ACTN1, ACVRL1, ADD3, AKAP11, AKT2, ARRDC3, ATP1A1, ATP6V1B2, ATXN10, BIRC2, BSG, BTLA, C7, CAPN2, CAPZB, CARD11, CASP8, CAV2, CCNY, CCR5, CCR6, CCR7, CD160, CD1B, CD1C, CD44, CD80, CDC42SE1, CDH1, CLDND1, COG3, CORO1C, CRLF3, CSNK1G2, CSNK1G3, DAG1, DAPP1, DLA-DMA, DLA-DOB, DLL1, DPYSL2, EEF1A1, EFR3A, EGF, EPB41, EPRS, EXOC6B, EZR, FAM126A, FAM129A, FSCN1, GLO1, GNA12, GNAS, GNB1…	46.3294	[ABCC1, ABCC6, ABCC8, ACVR1B, ADGRE2, ADORA2B, ALDH3A1, ANPEP, AQP3, AQP6, ASIC1, ATP6V0A4, BLNK, BMX, BSND, C7, CA4, CASR, CBLC, CCR9, CD152, CD160, CD1A6, CD1A8, CD1C, CD28, CD36, CD3E, CD40LG, CD80, CD8A, CDH22, CELSR2, CFTR, CISH, CLDN3, CLEC4G, CLEC5A, CLIC6, CPO, CPT1C, CSF3R, CXADR, CXCR2, DAPK1, DGKD, DNM1, DSG2, EFNA3, EMR4, ENPP6, ENTPD2, EPHB3, ESYT3, FBP2, FGF13, FGFR2, FGG, FLT3LG, F…	55.9384
GO:0031224	intrinsic component of membrane	322	26.2215	3.02994e-05	[ABCC3, ABCC6, ACER2, ACSL1, ACVRL1, AFG3L2, AKAP1, ANKLE2, APOL5, ATP1A1, ATP2C1, B3GALNT2, BIRC2, BSG, BTLA, C7, CA14, CAV2, CCR5, CCR6, CCR7, CD160, CD180, CD1B, CD1C, CD44, CD80, CD84, CDH1, CEACAM1, CKAP4, CLDND1, CLN6, COX10, CPT1A, CSF2RB, CSNK1E, CYB561, CYB5R3, DAG1, DERL1, DLA-DMA, DLA-DOB, DLL1, DNAJC10, DSE, E2QU16, EGF, ENTPD4, FAM8A1, FLVCR1, GHITM, GIGYF2, GLG1, GPAA1, HAVCR1, HERP…	40.7778	[ABCA8, ABCA9, ABCC1, ABCC6, ABCC8, ABCD2, ACVR1B, ADGRE2, ADORA2B, ALDH3A1, ANPEP, AQP3, AQP6, ASIC1, ASIC5, ATP13A4, ATP6V0A4, ATRNL1, B4GALNT1, BCL6, BIK, BSND, C7, CA4, CASR, CCR9, CD152, CD160, CD1A6, CD1A8, CD1C, CD209, CD28, CD300E, CD36, CD3E, CD40LG, CD7, CD80, CD84, CD8A, CD8B, CD96, CDH22, CEACAM24, CEACAM28, CELSR2, CERS4, CFTR, CLDN3, CLEC4G, CLEC5A, CLIC6, CPO, CPT1C, CSF3R, CXADR, …	61.7846
GO:0002682	regulation of immune system process	120	31.0881	4.0472e-05	[ATG5, BANK1, BTLA, C7, CARD11, CASP3, CASP8, CCL2, CCR6, CCR7, CD1B, CD1C, CD80, CD84, CXCL13, DLL1, ETS1, EZR, FAM49B, FBXW7, GNAS, HK1, HSPA9, LYN, MAP3K7, MAPK1, MMP14, NMI, NOD1, NOD2, PIK3R1, PLCG2, PLEKHA1, PSEN1, PSMB4, PTGER4, PTK2B, PUM2, RBCK1, RFTN1, RIPK1, RNF216, SDC4, SERPINE1, STK10, TESPA1, THOC1, TLR10, VHL, ZBTB7B, ZFP36L2]	42.1407	[A2M, ACVR1B, ADORA2B, APOD, AQP3, BANK1, BCL6, BMP4, BMX, C7, CCL19, CCL24, CD152, CD1A6, CD1A8, CD1C, CD28, CD36, CD3E, CD40LG, CD80, CD84, CD96, CLCF1, CLEC4G, COCH, CSF3R, D3GGD1, EIF2AK2, FLT3LG, FOS, FOXJ1, FOXP3, FYN, FZD5, GATA1, GATA3, GBP5, GCSAM, GFI1, GGT1, ICOS, IDO1, IFIT1, IL12B, IL13RA2, IL1B, IL2, IL21, IL23R, ITK, KLRK1, LCK, LEF1, LGALS3, LOC100687054, LRRC17, MS4A2, PDCD1, PLA…	61.1453
GO:0070887	cellular response to chemical stimulus	219	27.6166	4.96033e-05	[AANAT, ACER2, ACSL1, ACVRL1, AHCYL1, AHR, AKT2, ATP1A1, BIRC2, CAPN2, CASP3, CAV2, CCL2, CCR5, CCR6, CCR7, CD180, CD44, CD80, CDH1, CHD6, COL1A1, CRY2, CSF2RB, CTSB, CXCL13, CYP1B1, DERL1, DLL1, DPYSL3, EEF1A1, EIF2S1, EIF4A2, EPRS, EZR, FBXW7, GLG1, GRB2, HERPUD1, HIPK1, HSPA13, HSPA9, HSPB1, INPP5K, IQGAP1, IRAK4, IRF8, ITPR2, KAT5, KIF5B, KMT2D, LAPTM5, LEMD2, LPAR1, LYN, MAPK1, MCL1, MTDH, M…	52.9233	[ACVR1B, ADGRE2, AICDA, ANKRD1, AQP3, BMP4, CCDC3, CCL19, CCL22, CCL23, CCL24, CCR9, CD36, CD80, CFTR, CHI3L1, CHRDL1, CISH, COX-2, CSF3R, CTH, CXADR, CXCR2, CYP1A1, CYP2A13, CYP2B11, CYP7A1, CYR61, DAPK1, DCN, DLX1, EFHC2, EIF2AK2, EPOR, FGFR2, FOS, FOSB, FYN, GATA1, GATA3, GBP5, GFI1, GLDC, GPC3, GPD1, GSTM3, HGF, IFIT1, IL-17A, IL12B, IL12RB2, IL13RA2, IL1B, IL1R2, IL1RN, IL21R, IL23R, IL2RB, …	47.4485
GO:0007169	transmembrane receptor protein tyrosine kinase signaling pathway	62	36.4706	5.76305e-05	[AKT2, CASP3, CAV2, COL1A1, DLL1, EGF, FBXW7, GIGYF2, GRB2, HSPB1, INPP5K, IQGAP1, LYN, MAPK1, MYO1C, MYO1E, NCF1, PAK1, PDGFRA, PIK3R1, PLEKHA1, PSEN1, PTK2B, PTPN1, PTPRA, RAB14, RAB7A, RAF1, SGPL1, SH2B3, SMARCC1, SOCS4, TCF4, ZBTB7B, ZNF106]	56.4516	[ANGPTL1, APOD, BLNK, CBLC, CISH, DCN, EFEMP1, EFNA3, EPHB3, ESM1, FGFR2, FYN, GATA3, HGF, IL1B, INSRR, KANK1, KLB, LCK, MMP9, MYOC, MYOF, PDK4, PRKCQ, TRIM71, TXNIP, sulf2]	43.5484
KEGG:04060	Cytokine-cytokine receptor interaction	47	39.4958	7.56761e-05	[CCL2, CCR5, CCR6, CCR7, CSF2RB, CXCL13, EGF, ENSCAFG00000001005, ENSCAFG00000019798, OSMR, PDGFRA, TRAIL]	25.5319	[ACVR1B, CCL19, CCR9, CD40LG, CLCF1, CSF3R, CXCR2, ENSCAFG00000000258, ENSCAFG00000002134, ENSCAFG00000002138, ENSCAFG00000008269, ENSCAFG00000014029, ENSCAFG00000015149, ENSCAFG00000019328, ENSCAFG00000019599, ENSCAFG00000023298, EPOR, FLT3LG, Flt3, GITR, HGF, IL-17A, IL12B, IL12RB2, IL1B, IL1R2, IL2, IL21, IL21R, IL23R, IL2RB, IL4R, LEPR, TNFRSF11B, TNFSF14]	74.4681
KEGG:04660	T cell receptor signaling pathway	33	44.5946	7.93679e-05	[AKT2, AKT3, CARD11, ENSCAFG00000011625, ENSCAFG00000014275, GRB2, GSK3B, MAP3K7, MAPK1, PAK1, PAK2, PIK3R1, PPP3CA, RAF1]	42.4242	[CBLC, CD152, CD28, CD3E, CD40LG, CD8A, CD8B, ENSCAFG00000017333, FOS, FYN, GRAP2, ICOS, IL2, ITK, LCK, PAK6, PAK7, PDCD1, PRKCQ]	57.5758
GO:0030097	hemopoiesis	85	32.9457	7.9921e-05	[ACTN1, ATG5, CARD11, CASP3, CASP8, CBFA2T3, CCR6, CCR7, DCLRE1C, DLL1, ETS1, ETV6, FBXW7, FLI1, FLVCR1, GLO1, GNAS, HSPA9, IKZF1, IRF8, KAT6A, LYN, MMP14, MYO1E, NFE2L1, PDGFRA, PIK3R1, PLCG2, PLEK, PML, PSEN1, PTGER4, PTK2B, RIPK1, SGPL1, SH2B3, STK4, TESPA1, TMOD3, WDR1, ZBTB7B, ZFP36L2]	49.4118	[ACVR1B, BCL11B, BCL6, BMP4, CCR9, CD28, CD3E, CD40LG, CD8A, CLCF1, CLEC5A, CSF3R, D3GGD1, EIF2AK2, FLT3LG, FOS, FOXJ1, FOXP3, FUT7, FZD5, FZD9, GATA1, GATA3, GFI1, GPC3, IL12B, IL2, ITK, LCK, LEF1, LEPR, LRRC17, PIR, PPARG, PRDM1, PSMB11, RARG, ROGDI, TBX21, THEMIS, TLR9, TOP2A, TOX]	50.5882
GO:0048534	hematopoietic or lymphoid organ development	88	32.5926	8.01348e-05	[ACTN1, ATG5, CARD11, CASP3, CASP8, CBFA2T3, CCR6, CCR7, DCLRE1C, DLL1, ETS1, ETV6, FBXW7, FLI1, FLVCR1, GLO1, GNAS, HSPA9, IKZF1, IRF8, KAT6A, LYN, MAPK1, MMP14, MYO1E, NFE2L1, PDGFRA, PIK3R1, PLCG2, PLEK, PML, PSEN1, PTGER4, PTK2B, RAF1, RIPK1, SGPL1, SH2B3, STK4, TESPA1, TMOD3, WDR1, ZBTB7B, ZFP36L2]	50	[ACVR1B, BCL11B, BCL6, BMP4, CCR9, CD28, CD3E, CD40LG, CD8A, CLCF1, CLEC5A, CSF3R, D3GGD1, EIF2AK2, EPHB3, FLT3LG, FOS, FOXJ1, FOXP3, FUT7, FZD5, FZD9, GATA1, GATA3, GFI1, GPC3, IL12B, IL2, ITK, LCK, LEF1, LEPR, LRRC17, PIR, PPARG, PRDM1, PSMB11, RARG, ROGDI, TBX21, THEMIS, TLR9, TOP2A, TOX]	50
GO:0016021	integral component of membrane	314	25.929	8.24354e-05	[ABCC3, ABCC6, ACER2, ACSL1, ACVRL1, AFG3L2, AKAP1, ANKLE2, APOL5, ATP1A1, ATP2C1, B3GALNT2, BIRC2, BSG, BTLA, C7, CA14, CAV2, CCR5, CCR6, CCR7, CD180, CD1B, CD1C, CD44, CD80, CD84, CDH1, CEACAM1, CKAP4, CLDND1, CLN6, COX10, CPT1A, CSF2RB, CSNK1E, CYB561, CYB5R3, DAG1, DERL1, DLA-DMA, DLA-DOB, DLL1, DNAJC10, DSE, E2QU16, EGF, ENTPD4, FAM8A1, FLVCR1, GHITM, GIGYF2, GLG1, GPAA1, HAVCR1, HERPUD1, HE…	41.1988	[ABCA8, ABCA9, ABCC1, ABCC6, ABCC8, ABCD2, ACVR1B, ADGRE2, ADORA2B, ALDH3A1, ANPEP, AQP3, AQP6, ASIC1, ASIC5, ATP13A4, ATP6V0A4, ATRNL1, B4GALNT1, BCL6, BIK, BSND, C7, CASR, CCR9, CD152, CD1A6, CD1A8, CD1C, CD209, CD28, CD300E, CD36, CD3E, CD40LG, CD7, CD80, CD84, CD8A, CD8B, CD96, CDH22, CEACAM24, CEACAM28, CELSR2, CERS4, CFTR, CLDN3, CLEC4G, CLEC5A, CLIC6, CPT1C, CSF3R, CXADR, CXCR2, CYP2A13, C…	61.1643
GO:0001817	regulation of cytokine production	72	34.4498	8.35463e-05	[ATG5, BANK1, CARD11, CCR7, CD84, CYP1B1, DLL1, EZR, FAM49B, HK1, HPSE, HSPB1, IQGAP1, IRF8, KAT5, LYN, MAP3K7, NLRC3, NMI, NOD1, NOD2, PIK3R1, PLCG2, PML, PTGER4, PUM2, RIPK1, RNF216, SERPINE1, SMAD4, SPTBN1, TLR10]	44.1615	[ADORA2B, APOD, BANK1, BCL6, CD28, CD36, CD3E, CD40LG, CD84, CD96, CLEC5A, EIF2AK2, FOXJ1, FOXP3, FZD5, GATA3, GBP5, HGF, IDO1, IL-17A, IL12B, IL12RB2, IL1B, IL1R2, IL1RN, IL2, IL21, IL23R, KLRK1, LEF1, LPL, PRKCQ, RNF128, SCAMP5, SLC11A1, TBX21, TLR7, TLR9, TRIB2, VTCN1, WNT11, sulf2]	57.962
GO:0045321	leukocyte activation	82	33.3333	8.4251e-05	[ATG5, BANK1, CARD11, CASP3, CCR6, CCR7, CD180, CD1C, CD80, CD84, CTPS1, DCLRE1C, DLL1, FAM49B, IKZF1, LYN, MMP14, NCSTN, NDRG1, NLRC3, NOD2, PIK3R1, PLCG2, PSEN1, PTGER4, PTK2B, RAB27A, SDC4, STXBP2, TESPA1, THOC1, ZBTB7B, ZFP36L2]	39.8136	[ADORA2B, AICDA, BANK1, BCL11B, BCL6, BMP4, CCL19, CCR9, CD152, CD1C, CD28, CD3E, CD40LG, CD80, CD84, CD8A, CLCF1, CLEC4G, D3GGD1, FLT3LG, FOXJ1, FOXP3, FUT7, FYN, FZD5, FZD9, GATA3, HSPD1, ICOS, IDO1, IL12B, IL13RA2, IL1B, IL2, IL21, ITK, KLRK1, LCK, LEF1, LEPR, LGALS3, LOC100687054, MS4A1, PRDM1, PRKCQ, PSMB11, SLC11A1, TBX21, THEMIS, TLR9, TNFSF14, TOX, VTCN1]	63.943
GO:0002520	immune system development	92	32.1678	8.5809e-05	[ACTN1, ATG5, CARD11, CASP3, CASP8, CBFA2T3, CCR6, CCR7, DCLRE1C, DLL1, ETS1, ETV6, FBXW7, FLI1, FLVCR1, GLO1, GNAS, HSPA9, IKZF1, IRF8, KAT6A, LYN, MAPK1, MMP14, MYO1E, NFE2L1, PDGFRA, PIK3R1, PLCG2, PLEK, PML, PSEN1, PTGER4, PTK2B, RAF1, RIPK1, SGPL1, SH2B3, STK4, TESPA1, THOC1, TMOD3, WDR1, ZBTB7B, ZFP36L2]	48.913	[ACVR1B, AICDA, BCL11B, BCL6, BMP4, CCR9, CD28, CD3E, CD40LG, CD8A, CLCF1, CLEC5A, CSF3R, D3GGD1, EIF2AK2, EPHB3, FLT3LG, FOS, FOXJ1, FOXP3, FUT7, FZD5, FZD9, GATA1, GATA3, GFI1, GPC3, IDO1, IL12B, IL2, ITK, LCK, LEF1, LEPR, LRRC17, PDCD1, PIR, PPARG, PRDM1, PSMB11, RARG, ROGDI, TBX21, THEMIS, TLR9, TOP2A, TOX]	51.087
GO:0050776	regulation of immune response	70	33.8164	0.00015442	[ATG5, BTLA, C7, CARD11, CCR7, CD1B, CD1C, CD84, EZR, FAM49B, HK1, LYN, MAP3K7, MAPK1, NMI, NOD2, PLCG2, PLEKHA1, PSEN1, PSMB4, PUM2, RBCK1, RFTN1, TESPA1, THOC1, TLR10, VHL, ZBTB7B]	39.6088	[A2M, ADORA2B, BCL6, BMX, C7, CD1A6, CD1A8, CD1C, CD28, CD36, CD3E, CD84, CD96, CLCF1, CLEC4G, COCH, FOXJ1, FOXP3, FYN, FZD5, GATA3, GBP5, GCSAM, GFI1, IDO1, IL12B, IL13RA2, IL1B, IL2, IL21, IL23R, ITK, KLRK1, LCK, LOC100687054, MS4A2, PPARG, PRKCQ, SH2D1A, SLC11A1, TBX21, THEMIS, TLR7, TLR9, VTCN1]	63.6569
GO:0042110	T cell activation	55	36.1842	0.000157486	[ATG5, CARD11, CASP3, CCR6, CCR7, CD1C, CD80, CTPS1, FAM49B, NCSTN, NLRC3, PSEN1, PTGER4, RAB27A, SDC4, TESPA1, ZBTB7B, ZFP36L2]	32.4381	[BCL11B, BCL6, BMP4, CCL19, CCR9, CD152, CD1C, CD28, CD3E, CD40LG, CD80, CD8A, CLEC4G, FOXJ1, FOXP3, FUT7, FYN, FZD5, GATA3, HSPD1, ICOS, IDO1, IL12B, IL1B, IL2, IL21, ITK, LCK, LEF1, LEPR, LGALS3, PRDM1, PRKCQ, PSMB11, SLC11A1, TBX21, THEMIS, TNFSF14, VTCN1]	70.2826
GO:0030154	cell differentiation	262	26.3052	0.000158149	[ACTN1, ACVRL1, AFG3L2, AKT2, AP1M1, ARID4B, ATG5, ATXN10, BHLHE40, BSG, BTBD3, BYSL, CAPN2, CARD11, CASP2, CASP3, CASP8, CAV2, CBFA2T3, CCL2, CCR6, CCR7, COL1A1, COPS2, CORO1C, CPT1A, CTSB, CUL7, DAG1, DCLRE1C, DDX6, DLL1, DPYSL2, DPYSL3, ERF, ETS1, ETV6, EZR, FBXW7, FLI1, FLVCR1, FOXN2, GIGYF2, GLG1, GLO1, GNA12, GNAS, GRB2, GSK3B, HIPK1, HSPA9, IKZF1, IQGAP1, IRF8, ITGA5, JADE2, KAT6A, KDM4C, …	48.026	[A2M, ACVR1B, ANKRD1, ANPEP, APOD, ASB2, ASPM, AXIN2, BARHL2, BCL11B, BCL6, BFSP1, BMP4, CCDC3, CCR9, CD28, CD36, CD3E, CD40LG, CD8A, CFTR, CLCF1, CLDN3, CLEC5A, COCH, COL11A1, COL21A1, COX-2, CSF3R, CTH, CXADR, CYR61, D3GGD1, D9IQ20, DDX25, DLX1, EFEMP1, EFNA3, EHF, EIF2AK2, EMX2, EPHB3, EXPH5, FER1L5, FGFR2, FHL2, FLT3LG, FOS, FOXJ1, FOXP3, FUT7, FYN, FZD5, FZD9, GATA1, GATA3, GFI1, GLAST, GLI1…	52.5999
GO:0002684	positive regulation of immune system process	86	32.2097	0.000158384	[C7, CARD11, CASP8, CCR6, CCR7, CD1B, CD1C, CD80, CD84, CXCL13, ETS1, EZR, FAM49B, GNAS, HK1, LYN, MAP3K7, MAPK1, MMP14, NOD1, NOD2, PLCG2, PLEKHA1, PSEN1, PTK2B, PUM2, RBCK1, RFTN1, RIPK1, SERPINE1, TESPA1, TLR10, VHL, ZBTB7B]	39.1355	[A2M, ACVR1B, ADORA2B, AQP3, BCL6, BMX, C7, CCL19, CCL24, CD1A6, CD1A8, CD1C, CD28, CD36, CD3E, CD40LG, CD80, CD84, CLCF1, COCH, FLT3LG, FOS, FOXJ1, FOXP3, FYN, FZD5, GATA1, GATA3, GBP5, GCSAM, GFI1, ICOS, IDO1, IL12B, IL13RA2, IL1B, IL2, IL21, IL23R, ITK, KLRK1, LCK, LEF1, LGALS3, LOC100687054, PLA2G7, PRKCQ, SH2D1A, SLC11A1, TBX21, THEMIS, TLR7, TLR9, TNFSF14, TOX, VTCN1]	64.4584
GO:0009967	positive regulation of signal transduction	134	29.1939	0.000175939	[ACVRL1, AKT3, BANK1, BIRC2, CARD11, CASP2, CASP8, CAV2, CCL2, CCR7, CD180, CD44, CHERP, COL1A1, CRLF3, CSNK1E, CSNK1G2, CSNK1G3, CYP1B1, DEDD2, DLL1, DNM1L, EGF, FBXW7, GNAS, GRB2, HPSE, IRAK4, KMT2D, LPAR1, LYN, MAP3K7, MAPK1, MCL1, MGAT5, MTDH, MYO1C, NCF1, NOD1, NOD2, PAK1, PAK2, PDE8A, PDGFRA, PECAM1, PIAS4, PIK3R1, PMAIP1, PML, PPP3CA, PSAP, PSEN1, PTBP1, PTK2B, PTPN1, PUM2, RAF1, RBCK1, RE…	50.6694	[ACVR1B, ADORA2B, ANKRD1, ANKRD6, ASPM, BANK1, BLNK, BMP4, CCL19, CCL22, CCL23, CCL24, CD28, CD36, CD3E, CD40LG, CHI3L1, CLCF1, CTH, CYR61, DCN, EIF2AK2, EPHB3, ESM1, FGFR2, FGG, FYN, FZD5, FZD9, GADD45G, GATA3, GFI1, GLI1, GPC3, GPR174, GRB7, HGF, IL12B, IL1B, IL1RN, IL2, IL21, INSRR, KANK1, KLB, LCK, LDLRAP1, LOC480601, MAL, MAP2K6, MLLT3, MMP9, MYOC, PLXNB1, RSPO1, S100A12, S100A4, SH2D1A, STA…	49.9242
GO:0010647	positive regulation of cell communication	139	28.8981	0.000198847	[ACVRL1, AKT3, BANK1, BIRC2, CARD11, CASP2, CASP8, CAV2, CCL2, CCR7, CD180, CD44, CHERP, COL1A1, CRLF3, CSNK1E, CSNK1G2, CSNK1G3, CYP1B1, DEDD2, DLL1, DNM1L, EGF, FBXW7, GNAS, GRB2, HPSE, IRAK4, KIF5B, KMT2D, LPAR1, LYN, MAP3K7, MAPK1, MCL1, MGAT5, MTDH, MYO1C, NCF1, NOD1, NOD2, PAK1, PAK2, PDE8A, PDGFRA, PECAM1, PIAS4, PIK3R1, PMAIP1, PML, PPP3CA, PSAP, PSEN1, PTBP1, PTK2B, PTPN1, PUM2, RAF1, RB…	49.5683	[ACVR1B, ADORA2B, ANKRD1, ANKRD6, ASPM, BANK1, BLNK, BMP4, CCL19, CCL22, CCL23, CCL24, CD28, CD36, CD3E, CD40LG, CFTR, CHI3L1, CLCF1, CTH, CYR61, DCN, EIF2AK2, EPHB3, ESM1, FGFR2, FGG, FYN, FZD5, FZD9, GADD45G, GATA3, GFI1, GLAST, GLI1, GPC3, GPR174, GRB7, GRIN2B, HGF, IL12B, IL1B, IL1RN, IL2, IL21, INSRR, KANK1, KLB, LCK, LDLRAP1, LOC480601, MAL, MAP2K6, MLLT3, MMP9, MPP2, MYOC, PLXNB1, RSPO1, S…	51.005
GO:0071345	cellular response to cytokine stimulus	78	32.636	0.000199449	[ACSL1, BIRC2, CCL2, CCR5, CCR6, CCR7, CD44, CSF2RB, CXCL13, DPYSL3, EIF4A2, EPRS, HIPK1, INPP5K, IRAK4, IRF8, KIF5B, LAPTM5, MAPK1, MYO1C, NCL, NMI, OSMR, PIAS4, PML, PTK2B, RIPK1, RPS6KA4, SHMT1, SMAD4, SPOCK2, STXBP2, UBE2G2, UBXN2A, VHL, ZFP36L2]	46.1538	[ANKRD1, CCDC3, CCL19, CCL22, CCL23, CCL24, CCR9, CHI3L1, CSF3R, CTH, CXCR2, DAPK1, EFHC2, EPOR, GATA3, GBP5, GFI1, GLDC, GPD1, IFIT1, IL-17A, IL12B, IL12RB2, IL13RA2, IL1B, IL1R2, IL1RN, IL21R, IL23R, IL2RB, IL4R, LDLRAP1, LEF1, LEPR, LOC100686488, LOC480601, LRAT, OAS2, PELI3, PPARG, RARG, SLC2A4]	53.8462
GO:0023056	positive regulation of signaling	139	28.8382	0.000215911	[ACVRL1, AKT3, BANK1, BIRC2, CARD11, CASP2, CASP8, CAV2, CCL2, CCR7, CD180, CD44, CHERP, COL1A1, CRLF3, CSNK1E, CSNK1G2, CSNK1G3, CYP1B1, DEDD2, DLL1, DNM1L, EGF, FBXW7, GNAS, GRB2, HPSE, IRAK4, KIF5B, KMT2D, LPAR1, LYN, MAP3K7, MAPK1, MCL1, MGAT5, MTDH, MYO1C, NCF1, NOD1, NOD2, PAK1, PAK2, PDE8A, PDGFRA, PECAM1, PIAS4, PIK3R1, PMAIP1, PML, PPP3CA, PSAP, PSEN1, PTBP1, PTK2B, PTPN1, PUM2, RAF1, RB…	49.5683	[ACVR1B, ADORA2B, ANKRD1, ANKRD6, ASPM, BANK1, BLNK, BMP4, CCL19, CCL22, CCL23, CCL24, CD28, CD36, CD3E, CD40LG, CFTR, CHI3L1, CLCF1, CTH, CYR61, DCN, EIF2AK2, EPHB3, ESM1, FGFR2, FGG, FYN, FZD5, FZD9, GADD45G, GATA3, GFI1, GLAST, GLI1, GPC3, GPR174, GRB7, GRIN2B, HGF, IL12B, IL1B, IL1RN, IL2, IL21, INSRR, KANK1, KLB, LCK, LDLRAP1, LOC480601, MAL, MAP2K6, MLLT3, MMP9, MPP2, MYOC, PLXNB1, RSPO1, S…	51.005
GO:0009617	response to bacterium	54	35.7616	0.000217709	[BANK1, CCL2, CCR5, CCR7, CD160, CD180, CD80, CXCL13, IRF8, LOC479668, LYN, MAPK1, MTDH, NOD1, NOD2, PLCG2, PLSCR4, PTGER4, RAB14, RAB1A, SERPINE1]	38.2045	[AICDA, ANKRD1, BANK1, CA3, CAMP, CD160, CD36, CD80, CD96, COCH, FZD5, GBP5, GFI1, GGT1, GKN2, GPC3, IDO1, IFIT1, IL12B, IL12RB2, IL1B, IL1RN, IL23R, KLRK1, LOC100687054, LOC479668, LPL, LRAT, MS4A1, OAS2, OCIAD2, PCK1, RGS1, SLC11A1, TLR9, USP18, ckpi]	67.3127
GO:0030098	lymphocyte differentiation	43	38.3929	0.000220415	[ATG5, CARD11, CCR6, CCR7, DCLRE1C, DLL1, IKZF1, MMP14, PIK3R1, PLCG2, PTGER4, PTK2B, TESPA1, ZBTB7B, ZFP36L2]	34.8837	[BCL11B, BCL6, BMP4, CCR9, CD28, CD3E, CD40LG, CD8A, CLCF1, FLT3LG, FOXJ1, FOXP3, FUT7, FZD5, FZD9, GATA3, IL12B, IL2, ITK, LCK, LEF1, LEPR, PRDM1, PSMB11, TBX21, THEMIS, TLR9, TOX]	65.1163
GO:0002521	leukocyte differentiation	58	34.7305	0.000276826	[ATG5, CARD11, CASP8, CBFA2T3, CCR6, CCR7, DCLRE1C, DLL1, FBXW7, GLO1, GNAS, IKZF1, LYN, MMP14, PIK3R1, PLCG2, PSEN1, PTGER4, PTK2B, RIPK1, TESPA1, ZBTB7B, ZFP36L2]	39.6552	[BCL11B, BCL6, BMP4, CCR9, CD28, CD3E, CD40LG, CD8A, CLCF1, D3GGD1, FLT3LG, FOS, FOXJ1, FOXP3, FUT7, FZD5, FZD9, GATA1, GATA3, GPC3, IL12B, IL2, ITK, LCK, LEF1, LEPR, LRRC17, PIR, PPARG, PRDM1, PSMB11, TBX21, THEMIS, TLR9, TOX]	60.3448
GO:0009897	external side of plasma membrane	38	39.5833	0.000281567	[CCR5, CCR6, CCR7, CD80, DAG1, ITGA5, OSMR, PDGFRA, PECAM1, TGFBR3]	26.1292	[ANPEP, CA4, CCR9, CD28, CD36, CD3E, CD40LG, CD80, CD8A, CSF3R, CXCR2, FGG, FLT3LG, GPC4, ICOS, IL-17A, IL12RB2, IL13RA2, IL23R, IL2RB, KLRK1, LEPR, LOC100687054, MS4A1, MS4A2, PDCD1, SDC1, SLC2A4, VTCN1]	75.7747
KEGG:04514	Cell adhesion molecules (CAMs)	31	41.0959	0.000291933	[CD80, CDH1, DLA, DLA-DMA, DLA-DOB, ENSCAFG00000007036, ENSCAFG00000014175, ENSCAFG00000014597, GLG1, OCLN, PECAM1, SDC3, SDC4]	41.9355	[CD152, CD28, CD40LG, CD80, CD8A, CD8B, CLDN3, ENSCAFG00000007065, ENSCAFG00000008418, ENSCAFG00000010817, ENSCAFG00000016378, ENSCAFG00000030961, ICOS, ITGAM, PDCD1, SDC1, VCAN, VTCN1]	58.0645
GO:0042113	B cell activation	31	41.3333	0.00053412	[BANK1, CARD11, CASP3, CCR6, CD180, CTPS1, DCLRE1C, DLL1, LYN, MMP14, NOD2, PIK3R1, PLCG2, PTK2B, THOC1, ZFP36L2]	51.1401	[AICDA, BANK1, BCL6, CD28, CD40LG, CLCF1, FOXJ1, FOXP3, FZD9, IL2, IL21, LEF1, LOC100687054, MS4A1, TBX21, TLR9]	51.1401
GO:0007167	enzyme linked receptor protein signaling pathway	82	31.1787	0.000588092	[ACVRL1, AKT2, CASP3, CAV2, COL1A1, DLL1, EGF, FBXW7, GIGYF2, GLG1, GRB2, HSPB1, INPP5K, IQGAP1, JADE2, LEMD2, LYN, MAPK1, MYO1C, MYO1E, NCEH1, NCF1, PAK1, PDGFRA, PIK3R1, PLEKHA1, PMEPA1, PML, PSEN1, PTK2B, PTPN1, PTPRA, RAB14, RAB7A, RAF1, SGPL1, SH2B3, SMAD4, SMARCC1, SOCS4, SPTBN1, TAB1, TCF4, TGFBR3, ZBTB7B, ZNF106]	56.0976	[ACVR1B, ANGPTL1, APOD, BLNK, BMP4, CBLC, CHRDL1, CISH, CYR61, DCN, DLX1, EFEMP1, EFNA3, EPHB3, ESM1, FGFR2, FOS, FYN, GATA3, GPC3, HGF, IL1B, INSRR, KANK1, KLB, LCK, LEF1, MMP9, MYOC, MYOF, PDK4, PRKCQ, TFAP2B, TRIM71, TXNIP, sulf2]	43.9024
GO:0007600	sensory perception	32	40.5063	0.000618165	[CASP3, CLN6, COL1A1, GNB1, OR4S2, PLCB2, PSAP, RDH10, TRIOBP, USP53]	30.975	[ASIC1, ATP6V0A4, CD36, COCH, COL11A1, CRYBB1, FYN, GLAST, GLRB, HPN, HSF4, KCNA2, LEF1, LXN, NR2F6, OR4S2, OR6N2, PDE4A, PDE6B, PDE6H, REEP2, RTP4, cOR52H9]	71.2425
GO:0048583	regulation of response to stimulus	274	25.5597	0.000625257	[ACVRL1, AKAP1, AKT3, ARFGAP1, ARHGEF12, ARRDC3, ATG5, BANK1, BIRC2, BTLA, C7, CARD11, CASP2, CASP8, CAV2, CCL2, CCNY, CCR6, CCR7, CD180, CD1B, CD1C, CD44, CD84, CDC42SE1, CHERP, COL1A1, CRLF3, CRY2, CSNK1E, CSNK1G2, CSNK1G3, CXCL13, CYP1B1, DAG1, DDX39B, DEDD2, DENND1A, DLL1, DNM1L, EGF, ETS1, EZR, FAM49B, FBXW7, GLG1, GNA12, GNAS, GRB2, GSK3B, HERPUD1, HIPK1, HK1, HPSE, HSPB1, INPP5K, IRAK4, KM…	48.7792	[A2M, ACOX2, ACVR1B, ADORA2B, ANKRD1, ANKRD6, APOD, ASPM, AXIN2, BANK1, BCL6, BLNK, BMP4, BMX, C7, CALCA, CBLC, CCDC3, CCL19, CCL22, CCL23, CCL24, CD1A6, CD1A8, CD1C, CD28, CD36, CD3E, CD40LG, CD84, CD96, CFTR, CHI3L1, CHRDL1, CISH, CLCF1, CLEC4G, COCH, COX-2, CTH, CYR61, DAPK1, DCN, DLX1, EIF2AK2, EPHB3, ESM1, FGF13, FGFR2, FGG, FHL2, FLT3LG, FOXJ1, FOXM1, FOXP3, FYN, FZD5, FZD9, GADD45G, GATA1,…	52.4194
GO:0009966	regulation of signal transduction	220	26.253	0.000662608	[ACVRL1, AKAP1, AKT3, ARFGAP1, ARHGEF12, ARRDC3, BANK1, BIRC2, CARD11, CASP2, CASP8, CAV2, CCL2, CCNY, CCR7, CD180, CD44, CDC42SE1, CHERP, COL1A1, CRLF3, CRY2, CSNK1E, CSNK1G2, CSNK1G3, CXCL13, CYP1B1, DAG1, DEDD2, DENND1A, DLL1, DNM1L, EGF, EZR, FBXW7, GLG1, GNA12, GNAS, GRB2, GSK3B, HERPUD1, HIPK1, HPSE, HSPB1, INPP5K, IRAK4, KMT2D, LEMD2, LPAR1, LYN, MAP3K7, MAPK1, MCL1, MGAT5, MMP14, MTDH, MY…	49.958	[ACVR1B, ADORA2B, ANKRD1, ANKRD6, APOD, ASPM, AXIN2, BANK1, BCL6, BLNK, BMP4, CALCA, CBLC, CCDC3, CCL19, CCL22, CCL23, CCL24, CD28, CD36, CD3E, CD40LG, CHI3L1, CHRDL1, CISH, CLCF1, COX-2, CTH, CYR61, DAPK1, DCN, DLX1, EIF2AK2, EPHB3, ESM1, FGF13, FGFR2, FGG, FHL2, FLT3LG, FOXM1, FYN, FZD5, FZD9, GADD45G, GATA1, GATA3, GCSAM, GFI1, GLI1, GPC3, GPC4, GPR174, GRB7, HGF, IL-17A, IL12B, IL1B, IL1R2, I…	50.4122
GO:0034097	response to cytokine	84	30.7692	0.000726812	[ACSL1, BIRC2, CASP8, CCL2, CCR5, CCR6, CCR7, CD44, CSF2RB, CXCL13, DPYSL3, EIF4A2, EPRS, HIPK1, INPP5K, IRAK4, IRF8, KIF5B, KYNU, LAPTM5, MAPK1, MCL1, MYO1C, NCL, NMI, OSMR, PIAS4, PML, PTK2B, RIPK1, RPS6KA4, SHMT1, SMAD4, SPOCK2, STXBP2, UBE2G2, UBXN2A, VHL, ZFP36L2]	46.3049	[ANKRD1, CCDC3, CCL19, CCL22, CCL23, CCL24, CCR9, CHI3L1, CSF3R, CTH, CXCR2, DAPK1, EFHC2, EIF2AK2, EPOR, GATA3, GBP5, GFI1, GGT1, GLDC, GPD1, IFIT1, IL-17A, IL12B, IL12RB2, IL13RA2, IL1B, IL1R2, IL1RN, IL21R, IL23R, IL2RB, IL4R, KYNU, LDLRAP1, LEF1, LEPR, LOC100686488, LOC480601, LRAT, OAS2, PELI3, PPARG, RARG, SLC11A1, SLC2A4]	54.616
GO:0006954	inflammatory response	57	33.5294	0.000810747	[CCL2, CCR5, CCR6, CCR7, CD44, CXCL13, ETS1, LIPA, LOC479668, LYN, NLRC3, NOD2, NR1D2, PSEN1, PSMB4, PTGER4, PXK, SERPINE1, TLR10, VHL]	34.9374	[A2M, ADGRE2, ADORA2B, APOD, BCL6, CCL19, CCL22, CCL23, CCL24, CD28, CD40LG, CD96, CHI3L1, COX-2, FOXP3, GATA3, GBP5, GGT1, HGF, IDO1, IL-17A, IL12B, IL1B, IL1R2, IL1RN, IL2, IL4R, LOC476879, LOC479668, LOC480601, MS4A2, PROC, PTGDR, PTGS1, S100A8, SLC11A1, TLR9, TREM1]	66.3811
GO:0050900	leukocyte migration	37	37.7551	0.000903889	[CCL2, CCR6, CCR7, CXCL13, IRAK4, LYN, MMP14, PECAM1, PTGER4, PTK2B, SERPINE1, STK10, WDR1]	35.1351	[ADGRE2, APOD, CCL19, CCL22, CCL23, CCL24, CSF3R, CXADR, CXCR2, FOXJ1, FUT7, GATA3, GCSAM, GPR15, IL-17A, IL1B, IL1RN, KLRK1, LGALS3, LOC480601, MMP9, PLA2G7, TBX21, TNFSF14]	64.8649
GO:0001819	positive regulation of cytokine production	49	34.507	0.00106986	[CARD11, CCR7, CYP1B1, FAM49B, HK1, HPSE, HSPB1, IRF8, MAP3K7, NOD1, NOD2, PIK3R1, PLCG2, PTGER4, PUM2, RIPK1, SERPINE1, SPTBN1]	36.7347	[ADORA2B, CD28, CD36, CD3E, CD40LG, CLEC5A, EIF2AK2, FOXP3, FZD5, GATA3, GBP5, HGF, IDO1, IL-17A, IL12B, IL12RB2, IL1B, IL1RN, IL2, IL21, IL23R, KLRK1, LPL, PRKCQ, SCAMP5, SLC11A1, TLR7, TLR9, VTCN1, WNT11, sulf2]	63.2653
GO:0006468	protein phosphorylation	160	27.0728	0.00132668	[ACSL1, ACVRL1, AKT2, AKT3, BANK1, CAB39, CAMK2D, CAMK2G, CAMKK2, CASP3, CAV2, CCL2, CCNY, CCR5, CD44, CD80, CDC42BPB, CDKL2, CLK1, CNPPD1, COPS2, CORO1C, CSNK1E, CSNK1G2, CSNK1G3, DAG1, DNAJC10, EEF2K, EGF, EIF2S1, EZR, FAM129A, FBXW7, GRB2, GSK3B, GTF2H1, HIPK1, HSPB1, ICK, ILF3, INPP5K, IQGAP1, IRAK4, ITGA5, LEMD2, LPAR1, LYN, MAP3K7, MAPK1, MAST3, NCF1, NEK6, NOD1, NOD2, PAK1, PAK2, PDE8A, PD…	58.6065	[ACVR1B, AXIN2, BANK1, BCAR3, BMP4, BMX, CBLC, CCL19, CCL22, CCL23, CCL24, CD36, CD3E, CD40LG, CD80, CHI3L1, CLCF1, CLSPN, COX-2, CYR61, DAPK1, EFEMP1, EIF2AK2, EPHB3, FGFR2, FGG, FLT3LG, FOXM1, FYN, FZD5, GADD45G, GATA1, HGF, IL12B, IL12RB2, IL1B, IL1RN, IL2, IL21, INSRR, IP6K3, ITK, KLB, LCK, LOC480601, MAP2K6, MAPK15, MATK, MLXIPL, MMP9, MYOC, NIM1K, PAK6, PDK4, PKHD1, PRKCH, PRKCQ, RSPO1, SH3…	42.3962
GO:0045861	negative regulation of proteolysis	35	37.6344	0.00135572	[BIRC2, CD44, GLG1, PAK2, PML, PSEN1, SERPINE1, SFN, SMARCC1, SORL1, UBE2G2, UCHL5, USP7]	37.1429	[A2M, COL28A1, COX-2, CPAMD8, GPC3, HGF, IL1R2, LEF1, LOC611455, LXN, MMP9, SERPINA1, SERPINB10, SERPINB2, SERPINB5, SH3RF1, SPINK2, SPINT1, TFAP2B, TNFSF14, VTN, ckpi]	62.8571
GO:0048731	system development	292	25.0644	0.00137128	[AARS, ACTL6A, ACTN1, ACVRL1, AFG3L2, AKT2, AKT3, ANKLE2, ARCN1, ARID4B, ARRDC3, ATG5, ATXN10, BHLHE40, BIRC2, BSG, BTBD3, CARD11, CASP3, CASP7, CASP8, CAV2, CBFA2T3, CCL2, CCR6, CCR7, CD160, CD44, CDH1, COL1A1, COPS2, CORO1C, CTSB, CUL7, CYP1B1, DAG1, DAZAP1, DCLRE1C, DDX6, DLL1, DPYSL2, DPYSL3, EGF, ERAP1, ETS1, ETV6, FAM126A, FBXW7, FLI1, FLVCR1, FOXN2, GIGYF2, GLG1, GLO1, GNAS, GNB1, GRB2, GS…	48.5427	[ACVR1B, AICDA, ANKRD1, ANKRD6, ANPEP, APOD, AQP3, AQP6, ASB2, ASPM, AXIN2, BARHL2, BCAR3, BCL11B, BCL6, BFSP1, BIK, BMP4, CCL24, CCR9, CD160, CD28, CD3E, CD40LG, CD8A, CHI3L1, CHRDL1, CLCF1, CLEC5A, COCH, COL11A1, COL21A1, COX-2, CPAMD8, CSF3R, CTH, CXADR, CYR61, D3GGD1, DCN, DLX1, DNAH5, DSG2, EFEMP1, EFNA3, EIF2AK2, EMX2, EPHB3, EPOR, ESM1, EXPH5, FGF13, FGFR2, FHL2, FLT3LG, FOS, FOXJ1, FOXP3,…	52.3031
GO:1901700	response to oxygen-containing compound	106	28.8043	0.0014737	[AANAT, ACER2, AHCYL1, AKT2, ATP1A1, CAPN2, CAV2, CCL2, CCR5, CCR7, CD180, CD80, CDH1, COL1A1, CRY2, CXCL13, CYP1B1, EDEM3, EPRS, EZR, GRB2, INPP5K, INPPL1, IRF8, ITPR2, KAT5, LYN, MAPK1, MTDH, MYO1C, NCF1, NOD1, NOD2, OSBPL7, PDE8A, PDGFRA, PIK3R1, PLCG2, PLEKHA1, PLSCR4, PPP1R15B, PSAP, PSEN1, PTGER4, PTK2B, PTPN1, PTPRA, RAB13, RAB8A, RAF1, RIPK1, RPTOR, SCD, SERPINE1, SESN1, SHMT1, SMARCC1, T…	58.373	[AICDA, ANKRD1, APOD, AQP3, CCL19, CD36, CD80, CD96, CFTR, CISH, CYP7A1, DAPK1, FOS, FYN, GFI1, GGT1, GLRB, GPD1, GRIN2B, HGF, IDO1, IL12B, IL12RB2, IL1B, IL1RN, IL23R, INSRR, KANK1, KLRK1, LPL, MLXIPL, MMP9, PCK1, PDK4, PFKL, PPARG, PPP1R1B, PRKCQ, PTGDR, RARG, RORC, SLC11A1, SLC2A4, TRIB3, ckpi]	42.3675
GO:0007186	G protein-coupled receptor signaling pathway	50	33.7838	0.00149406	[AHCYL1, ARHGEF12, ARRDC3, CAV2, CCL2, CCR5, CCR6, CCR7, EZR, GNA12, GNAS, GNB1, INPP5K, LPAR1, OR4S2, PLEK, PRKACB, PSAP, PTGER4]	37.8086	[ADGRE2, ADORA2B, ATRNL1, CALCA, CASR, CCL19, CCL22, CCL23, CCL24, CCR9, CELSR2, CISH, CXCR2, DGKD, EMR4, ENTPD2, GLRB, GPR15, GPR162, GPR174, LOC480601, MGRC, NMBR, OR4S2, OR6N2, PDE6B, PROKR2, PTGDR, PTHLH, RGS1, RGS16, cOR52H9]	63.6777
GO:0050778	positive regulation of immune response	55	32.9341	0.00152694	[C7, CCR7, CD1B, CD1C, EZR, FAM49B, HK1, LYN, MAP3K7, MAPK1, NOD2, PLCG2, PLEKHA1, PSEN1, PUM2, RBCK1, RFTN1, TESPA1, TLR10, VHL]	36.0424	[A2M, ADORA2B, BMX, C7, CD1A6, CD1A8, CD1C, CD28, CD36, CD3E, CLCF1, COCH, FOXP3, FYN, FZD5, GATA3, GBP5, GCSAM, GFI1, IDO1, IL12B, IL1B, IL2, IL21, IL23R, ITK, KLRK1, LCK, LOC100687054, PRKCQ, SH2D1A, SLC11A1, TBX21, THEMIS, TLR7, TLR9, VTCN1]	66.6784
GO:0048513	animal organ development	223	25.7803	0.00155016	[AARS, ACTL6A, ACTN1, ACVRL1, AKT3, ARCN1, ARID4B, ARRDC3, ATG5, BIRC2, BTBD3, CARD11, CASP3, CASP7, CASP8, CAV2, CBFA2T3, CCR6, CCR7, CD44, COL1A1, COPS2, CORO1C, CTSB, CUL7, CYP1B1, DAG1, DAZAP1, DCLRE1C, DLL1, DPYSL2, EGF, ETS1, ETV6, FBXW7, FLI1, FLVCR1, FOXN2, GIGYF2, GLG1, GLO1, GNAS, GNB1, GRB2, GSK3B, HIPK1, HPSE, HSPA9, IKZF1, INPPL1, IQGAP1, IRF8, KAT6A, LEMD2, LIPA, LPCAT1, LYN, MAPK1,…	47.4943	[ACVR1B, ANKRD1, ANKRD6, APOD, AQP3, AQP6, ASB2, ASPM, AXIN2, BARHL2, BCAR3, BCL11B, BCL6, BFSP1, BIK, BMP4, CCR9, CD28, CD3E, CD40LG, CD8A, CHI3L1, CHRDL1, CLCF1, CLEC5A, COCH, COL11A1, COL21A1, COX-2, CPAMD8, CSF3R, CXADR, CYR61, D3GGD1, DLX1, DNAH5, DSG2, EFEMP1, EIF2AK2, EMX2, EPHB3, EPOR, EXPH5, FGF13, FGFR2, FHL2, FLT3LG, FOS, FOXJ1, FOXP3, FUT7, FYN, FZD5, FZD9, GATA1, GATA3, GFI1, GLI1, G…	52.871
GO:0035556	intracellular signal transduction	212	25.9169	0.00161429	[AKAP1, AKT2, AKT3, ARFGAP1, ARHGEF12, ARRDC3, BANK1, BIRC2, CAB39, CAMKK2, CARD11, CASP2, CASP3, CASP8, CAV2, CCL2, CCR5, CCR6, CCR7, CD44, CDC42BPB, CDC42SE1, CHERP, CRLF3, CYP1B1, DAG1, DENND1A, DNAJC10, DNM1L, DOCK10, EGF, EZR, FBXW7, GEN1, GNA12, GNAS, GRB2, GSK3B, HERPUD1, HIPK1, HPSE, HSPB1, ICK, INPP5K, IRAK4, ITPR2, KAT5, LEMD2, LPAR1, LYN, MAP3K7, MAPK1, MAST3, MCL1, MGAT5, MTDH, NCF1, …	57.9679	[ADGRE2, ADORA2B, ANKRD1, ASB2, BANK1, BCAR3, BCL6, BLNK, BMP4, BMX, CALCA, CBLC, CCL19, CCL22, CCL23, CCL24, CCR9, CD28, CD36, CD3E, CD40LG, CHI3L1, CISH, CLCF1, COX-2, CTH, CXCR2, CYR61, DAPK1, DCN, DGKD, DOCK3, EIF2AK2, EMR4, EPHB3, FGFR2, FGG, FHL2, FOXM1, FYN, FZD5, GADD45G, GATA3, GPR174, GRIN2B, HGF, IL12B, IL1B, IL1RN, IL2, IL21, INSRR, ITK, KANK1, KLB, LCK, LOC480601, MAP2K6, MAPK15, MMP…	42.4156
GO:0010646	regulation of cell communication	231	25.6098	0.00174334	[ACVRL1, AKAP1, AKT3, ARFGAP1, ARHGEF12, ARRDC3, BANK1, BIRC2, CARD11, CASP2, CASP8, CAV2, CCL2, CCNY, CCR7, CD180, CD44, CDC42SE1, CHERP, COL1A1, CRLF3, CRY2, CSNK1E, CSNK1G2, CSNK1G3, CXCL13, CYP1B1, DAG1, DEDD2, DENND1A, DLL1, DNM1L, EGF, EZR, FBXW7, GLG1, GNA12, GNAS, GRB2, GSK3B, HERPUD1, HIPK1, HPSE, HSPB1, INPP5K, IRAK4, KIF5B, KMT2D, LEMD2, LPAR1, LYN, MAP3K7, MAPK1, MCL1, MGAT5, MMP14, M…	48.879	[ACVR1B, ADORA2B, ANKRD1, ANKRD6, APOD, ASIC1, ASPM, AXIN2, BANK1, BCL6, BLNK, BMP4, CALCA, CBLC, CCDC3, CCL19, CCL22, CCL23, CCL24, CD28, CD36, CD3E, CD40LG, CFTR, CHI3L1, CHRDL1, CISH, CLCF1, COX-2, CTH, CYR61, DAPK1, DCN, DLX1, DNM1, EIF2AK2, EPHB3, ESM1, FGF13, FGFR2, FGG, FHL2, FLT3LG, FOXM1, FYN, FZD5, FZD9, GADD45G, GATA1, GATA3, GCSAM, GFI1, GLAST, GLI1, GPC3, GPC4, GPR174, GRB7, GRIN2B, …	51.4743
GO:0051707	response to other organism	72	30.7692	0.00176177	[ATG5, BANK1, CCL2, CCR5, CCR7, CD160, CD180, CD80, COTL1, CXCL13, HSPB1, IRF8, LOC479668, LYN, MAPK1, MTDH, NOD1, NOD2, PLCG2, PLSCR4, PMAIP1, PTGER4, PUM2, RAB14, RAB1A, RNF216, SERPINE1, ZC3HAV1, ZMYND11]	39.7749	[AICDA, ANKRD1, BANK1, CA3, CAMP, CCL19, CD160, CD36, CD80, CD96, COCH, EIF2AK2, FOXP3, FZD5, GATA3, GBP5, GFI1, GGT1, GKN2, GPC3, IDO1, IFIT1, IL-17A, IL12B, IL12RB2, IL1B, IL1RN, IL23R, KLRK1, LOC100687054, LOC479668, LPL, LRAT, MS4A1, MX1, OAS2, OCIAD2, PCK1, RGS1, S100A12, SLC11A1, TBX21, TLR7, TLR9, USP18, VTCN1, ckpi]	64.4628
GO:0023051	regulation of signaling	231	25.5531	0.00190593	[ACVRL1, AKAP1, AKT3, ARFGAP1, ARHGEF12, ARRDC3, BANK1, BIRC2, CARD11, CASP2, CASP8, CAV2, CCL2, CCNY, CCR7, CD180, CD44, CDC42SE1, CHERP, COL1A1, CRLF3, CRY2, CSNK1E, CSNK1G2, CSNK1G3, CXCL13, CYP1B1, DAG1, DEDD2, DENND1A, DLL1, DNM1L, EGF, EZR, FBXW7, GLG1, GNA12, GNAS, GRB2, GSK3B, HERPUD1, HIPK1, HPSE, HSPB1, INPP5K, IRAK4, KIF5B, KMT2D, LEMD2, LPAR1, LYN, MAP3K7, MAPK1, MCL1, MGAT5, MMP14, M…	48.879	[ACVR1B, ADORA2B, ANKRD1, ANKRD6, APOD, ASIC1, ASPM, AXIN2, BANK1, BCL6, BLNK, BMP4, CALCA, CBLC, CCDC3, CCL19, CCL22, CCL23, CCL24, CD28, CD36, CD3E, CD40LG, CFTR, CHI3L1, CHRDL1, CISH, CLCF1, COX-2, CTH, CYR61, DAPK1, DCN, DLX1, DNM1, EIF2AK2, EPHB3, ESM1, FGF13, FGFR2, FGG, FHL2, FLT3LG, FOXM1, FYN, FZD5, FZD9, GADD45G, GATA1, GATA3, GCSAM, GFI1, GLAST, GLI1, GPC3, GPC4, GPR174, GRB7, GRIN2B, …	51.4743
GO:0032868	response to insulin	26	40.625	0.00191944	[AKT2, CAV2, CRY2, EPRS, GRB2, INPP5K, INPPL1, MYO1C, PIK3R1, PTPN1, PTPRA, RAB13, RAB8A, SMARCC1, ZBTB7B, ZNF106]	61.5385	[CISH, IL1B, INSRR, KANK1, PCK1, PDK4, PPARG, PRKCQ, SLC2A4, TRIB3]	38.4615
GO:0097529	myeloid leukocyte migration	25	40.9836	0.00205091	[CCL2, CCR7, CXCL13, IRAK4, LYN, MMP14, PECAM1, PTGER4, PTK2B, SERPINE1, WDR1]	44	[ADGRE2, CCL19, CCL22, CCL23, CCL24, CSF3R, CXADR, CXCR2, IL-17A, IL1B, IL1RN, LGALS3, LOC480601, PLA2G7]	56
GO:0006952	defense response	98	28.8235	0.00206987	[CCL2, CCR5, CCR6, CCR7, CD160, CD44, COTL1, CXCL13, EPRS, ETS1, IRF8, KIF5B, KYNU, LIPA, LOC479668, LYN, MYO1C, NLRC3, NMI, NOD1, NOD2, NR1D2, PMAIP1, PML, PSEN1, PSMB4, PTGER4, PUM2, PXK, RAB14, RAB1A, RAB27A, RFTN1, RNF216, SERPINE1, STXBP2, TLR10, VHL, ZMYND11]	39.5359	[A2M, ADGRE2, ADORA2B, AICDA, APOD, ASIC1, BCL6, CAMP, CCL19, CCL22, CCL23, CCL24, CD160, CD28, CD36, CD40LG, CD96, CHI3L1, CLEC5A, COCH, COX-2, DAPK1, FOXP3, GATA3, GBP5, GFI1, GGT1, HGF, IDO1, IFIT1, IL-17A, IL12B, IL1B, IL1R2, IL1RN, IL2, IL21, IL23R, IL4R, KLRD1, KLRK1, KYNU, LGALS3, LOC100687054, LOC476879, LOC479668, LOC480601, MS4A2, MX1, OAS2, PPARG, PROC, PTGDR, PTGS1, S100A12, S100A8, S…	62.852
KEGG:05205	Proteoglycans in cancer	43	34.127	0.00265259	[AKT2, AKT3, ARHGEF12, CAMK2D, CAMK2G, CASP3, CAV2, CD44, ENSCAFG00000001130, ENSCAFG00000002626, ENSCAFG00000014275, ENSCAFG00000014597, ENSCAFG00000018282, ENSCAFG00000023463, EZR, GRB2, HPSE, IQGAP1, ITGA5, ITPR2, MAPK1, PAK1, PIK3R1, PLCG2, PRKACB, RAF1, RPS6KB2, SDC4]	65.1163	[CBLC, DCN, ENSCAFG00000001246, ENSCAFG00000003496, ENSCAFG00000012694, FZD5, FZD9, GPC3, HGF, IL12B, MMP9, SDC1, TIAM1, VTN, WNT11]	34.8837
GO:0007275	multicellular organism development	309	24.6019	0.00277043	[AARS, ACTL6A, ACTN1, ACVRL1, AFG3L2, AKT2, AKT3, ANKLE2, ARCN1, ARID4B, ARRDC3, ATG5, ATXN10, BHLHE40, BIRC2, BSG, BTBD3, BYSL, CAPN2, CARD11, CASP3, CASP7, CASP8, CAV2, CBFA2T3, CCL2, CCR6, CCR7, CD160, CD44, CDH1, COL1A1, COPS2, CORO1C, CTSB, CUL7, CYP1B1, DAG1, DAZAP1, DCLRE1C, DDX6, DLL1, DPYSL2, DPYSL3, EGF, ERAP1, ETS1, ETV6, FAM126A, FBXW7, FLI1, FLVCR1, FOXN2, GIGYF2, GLG1, GLO1, GNA12, …	48.7579	[ACVR1B, AICDA, ANKRD1, ANKRD6, ANPEP, APOD, AQP3, AQP6, ASB2, ASPM, AXIN2, BARHL2, BCAR3, BCL11B, BCL6, BFSP1, BIK, BMP4, CCL24, CCR9, CD160, CD28, CD3E, CD40LG, CD8A, CHI3L1, CHRDL1, CLCF1, CLEC5A, COCH, COL11A1, COL21A1, COX-2, CPAMD8, CSF3R, CTH, CXADR, CYR61, D3GGD1, D9IQ20, DCN, DLX1, DNAH5, DSG2, EFEMP1, EFNA3, EIF2AK2, EMX2, EPHB3, EPOR, ESM1, EXPH5, FGF13, FGFR2, FHL2, FLT3LG, FOS, FOXJ1…	52.3098
GO:0072507	divalent inorganic cation homeostasis	42	34.1463	0.0029382	[AFG3L2, ATG5, ATP2C1, CCR5, CCR6, CCR7, CHERP, CXCL13, HERPUD1, ITPR2, LPAR1, LYN, MICU1, PDGFRA, PDZD8, PLCG2, PML, PSEN1, PTGER4, PTK2B, SV2A, THADA, TRPM7, VDR]	56.7854	[ATP13A4, CALCA, CASR, CCL19, CCR9, CD36, CXCR2, FYN, GPR174, GRIN2B, JPH1, LCK, PDE6B, PKHD1, PTGDR, SLC11A1, SLC39A8, SV2A, TFAP2B]	44.9551
GO:0002429	immune response-activating cell surface receptor signaling pathway	23	41.0714	0.00311988	[CCR7, EZR, LYN, MAPK1, PLCG2, PLEKHA1, PSEN1, RBCK1, RFTN1, TESPA1]	43.4783	[BMX, CD28, CD3E, FOXP3, FYN, GATA3, GCSAM, ITK, KLRK1, LCK, LOC100687054, THEMIS, VTCN1]	56.5217
GO:0002768	immune response-regulating cell surface receptor signaling pathway	25	39.6825	0.00332227	[BTLA, CCR7, EZR, LYN, MAPK1, PLCG2, PLEKHA1, PSEN1, RBCK1, RFTN1, TESPA1]	44	[BMX, CD28, CD3E, FOXP3, FYN, GATA3, GCSAM, ITK, KLRK1, LCK, LOC100687054, MS4A2, THEMIS, VTCN1]	56
GO:1902533	positive regulation of intracellular signal transduction	90	28.6624	0.00398638	[AKT3, BANK1, BIRC2, CARD11, CASP8, CAV2, CCL2, CD44, CHERP, CRLF3, CYP1B1, DNM1L, EGF, FBXW7, GNAS, HPSE, IRAK4, LPAR1, LYN, MAP3K7, MAPK1, MCL1, MGAT5, MTDH, NCF1, NOD1, NOD2, PAK1, PDE8A, PDGFRA, PECAM1, PIAS4, PMAIP1, PPP3CA, PSAP, PSEN1, PTBP1, PTK2B, PTPN1, PUM2, RAF1, RBCK1, RELL1, RIPK1, RPTOR, TAB1, TRIM22]	52.0943	[ADORA2B, ANKRD1, BANK1, BMP4, CCL19, CCL22, CCL23, CCL24, CD28, CD36, CD3E, CD40LG, CHI3L1, CLCF1, CTH, DCN, EIF2AK2, EPHB3, FGFR2, FGG, FYN, FZD5, GADD45G, GATA3, GPR174, HGF, IL12B, IL1B, IL1RN, IL2, IL21, INSRR, KLB, LCK, LOC480601, MAP2K6, MYOC, PLXNB1, S100A12, S100A4, TLR7, TLR9, TNFSF14, WNT11]	48.7691
GO:0019221	cytokine-mediated signaling pathway	42	33.3333	0.00483131	[ACSL1, CCL2, CCR5, CCR6, CCR7, CD44, CSF2RB, CXCL13, HIPK1, IRAK4, NMI, OSMR, PIAS4, PTK2B, RPS6KA4, SMAD4, VHL]	40.4762	[CCDC3, CCL19, CCL22, CCL23, CCL24, CCR9, CSF3R, CXCR2, EPOR, GFI1, IL12B, IL12RB2, IL13RA2, IL1B, IL1R2, IL1RN, IL21R, IL23R, IL2RB, IL4R, LEPR, LOC480601, OAS2, PELI3, PPARG]	59.5238
KEGG:04630	Jak-STAT signaling pathway	28	37.3333	0.00483602	[AKT2, AKT3, CSF2RB, ENSCAFG00000014275, ENSCAFG00000015159, ENSCAFG00000015509, GRB2, OSMR, PIAS4, PIK3R1, SOCS4]	39.2857	[CBLC, CISH, CLCF1, CSF3R, ENSCAFG00000000258, ENSCAFG00000023298, EPOR, IL12B, IL12RB2, IL13RA2, IL2, IL21, IL21R, IL23R, IL2RB, IL4R, LEPR]	60.7143
GO:0050663	cytokine secretion	28	37.3333	0.00483602	[ATG5, BANK1, CARD11, CCR7, EZR, HK1, LYN, NOD2, PML, PTGER4, RAB1A, SPTBN1, TLR10, ZBTB7B]	49.4789	[BANK1, CD36, CHI3L1, CLEC5A, FOXP3, FZD5, GATA3, GBP5, IL-17A, IL1B, IL1R2, LPL, SCAMP5, TLR9, VTCN1]	53.0131
GO:0002697	regulation of immune effector process	38	33.9286	0.00558141	[ATG5, CD1B, CD1C, CD84, FAM49B, HK1, LYN, MAP3K7, PUM2, RNF216, THOC1, ZBTB7B]	31.1398	[A2M, ADORA2B, BCL6, CD1A6, CD1A8, CD1C, CD28, CD36, CD40LG, CD84, CD96, CLCF1, CLEC4G, FOXJ1, FOXP3, FZD5, GATA3, IFIT1, IL12B, IL13RA2, IL1B, IL2, IL21, IL23R, KLRK1, SH2D1A, TBX21, TLR9]	72.6596
GO:0055074	calcium ion homeostasis	38	33.9286	0.00558141	[AFG3L2, ATG5, ATP2C1, CCR5, CCR6, CCR7, CHERP, CXCL13, HERPUD1, ITPR2, LPAR1, LYN, MICU1, PDGFRA, PDZD8, PLCG2, PML, PSEN1, PTGER4, PTK2B, SV2A, THADA, VDR]	60.0972	[ATP13A4, CALCA, CASR, CCL19, CCR9, CD36, CXCR2, FYN, GPR174, GRIN2B, JPH1, PDE6B, PKHD1, PTGDR, SV2A, TFAP2B]	41.8067
GO:0071495	cellular response to endogenous stimulus	99	27.809	0.00634189	[AANAT, ACSL1, ACVRL1, AHCYL1, AKT2, ATP1A1, CAPN2, CASP3, CAV2, CCL2, CD44, CDH1, COL1A1, CRY2, CTSB, CXCL13, EEF1A1, EPRS, EZR, GLG1, GRB2, INPP5K, IQGAP1, ITPR2, KAT5, KMT2D, LEMD2, MAPK1, MYO1C, NCL, NOD1, NOD2, NR1D2, PAK1, PDE8A, PDGFRA, PIK3R1, PMEPA1, PML, PSEN1, PTGER4, PTPN1, PTPRA, RAB13, RAB14, RAB8A, RPTOR, RXRB, SESN1, SHMT1, SMAD4, SMARCC1, TAB1, TGFBR3, TRIM68, UBR1, VDR, ZBTB7B, …	60.6061	[ACVR1B, ANKRD1, BMP4, CD36, CFTR, CHRDL1, CISH, CYR61, DLX1, FGFR2, FOS, FYN, GATA1, GATA3, GPC3, GPD1, IL1B, INSRR, KANK1, KLB, LEF1, LEPR, NR0B1, NR2F6, PCK1, PDK4, PPARG, PRKCQ, PTGDR, RARG, RORC, SLC2A4, STMN2, TFAP2B, TLR9, TP63, TRIB3, TRIM71, sulf2]	39.3939
GO:0043069	negative regulation of programmed cell death	76	28.8973	0.00735988	[AARS, AKT2, ANKLE2, ATG5, BIRC2, CASP3, CCL2, CD44, DLL1, GLO1, GSK3B, HERPUD1, HSPB1, ITGA5, MCL1, MTDH, PAK2, PDGFRA, PIK3R1, PLCG2, PSEN1, PTK2B, PTPN1, RAF1, RBCK1, RIPK1, RPS3A, SERPINE1, SFN, SYVN1, ZMYND11]	40.7895	[ALB, BCL11B, BCL6, BMP4, CCL19, CD40LG, CLCF1, CLEC5A, COX-2, CTH, CYR61, DAPK1, DLX1, EIF2AK2, EPHB3, FGFR2, FGG, FHL2, FLT3LG, FZD9, GATA1, GATA3, HGF, HPN, IDO1, IL1B, IL2, IL2RB, INSRR, LEF1, LGALS3, MMP9, PDCD1, PDK4, PELI3, PKHD1, PRKCQ, PROC, SERPINB2, SH3RF1, TERT, TFAP2B, TNFSF14, VTCN1, WNT11]	59.2105
GO:0002285	lymphocyte activation involved in immune response	23	38.3333	0.00851224	[CCR6, CD180, CD1C, DLL1, PLCG2, PSEN1, PTGER4, PTK2B, RAB27A, THOC1, ZBTB7B]	47.1856	[AICDA, BCL6, CD1C, CD28, CD40LG, CLCF1, FOXP3, GATA3, IL12B, IL2, LEF1, SLC11A1, TBX21]	55.7648
GO:0002366	leukocyte activation involved in immune response	29	35.3659	0.0098031	[CCR6, CD180, CD1C, CD84, DLL1, LYN, PLCG2, PSEN1, PTGER4, PTK2B, RAB27A, STXBP2, THOC1, ZBTB7B]	47.3383	[ADORA2B, AICDA, BCL6, CD1C, CD28, CD40LG, CD84, CLCF1, D3GGD1, FOXP3, GATA3, IL12B, IL13RA2, IL2, LEF1, SLC11A1, TBX21]	57.4822
GO:0032269	negative regulation of cellular protein metabolic process	84	28.0936	0.00994531	[ACER2, ATG5, BANK1, BIRC2, CASP3, CD44, CNOT8, CORO1C, DAG1, DNAJC10, EIF2S1, EPRS, EZR, FAM129A, GIGYF2, GLG1, HSPB1, ILF3, INPP5K, KDM4A, KDM4C, LEMD2, LYN, MGAT5, NCL, PAK2, PMEPA1, PML, PPP1R15B, PPP1R16B, PRMT3, PSEN1, PTPN1, RPTOR, SERPINE1, SFN, SHMT1, SMAD4, SMARCC1, SOCS4, SORL1, UBE2G2, UCHL5, USP7, WARS, ZFP36L2, ZMYND11]	55.8033	[A2M, BANK1, BMP4, CBLC, COL28A1, COX-2, CPAMD8, DAPK1, EIF2AK2, FOXM1, FOXP3, FYN, GPC3, GRB7, HGF, IL1B, IL1R2, LEF1, LOC611455, LXN, MLXIPL, MMP9, PHF1, PPP1R1B, SERPINA1, SERPINB10, SERPINB2, SERPINB5, SH3RF1, SPINK2, SPINT1, TFAP2B, TNFSF14, TRIB2, TRIB3, TRIM71, VTN, ckpi]	45.1176
